# Supplementary material for: Germline RB1 Mutation in Retinoblastoma Patients: Detection Methods and Implication in Tumor Focality
Source: Transl Vis Sci Technol. 2022 Sep 29;11(9):30. doi: 10.1167/tvst.11.9.30 (PMC9527333; doi:10.1167/tvst.11.9.30)
Supplement: Supplement 1 [file tvst-11-9-30_s001.xlsx]

## Sheet: n=1763 
Path.	g-position	cDNA change	Type	Exon	RNA change	Protein	expected consequence type	DB-ID	originated_in	Phenotype	Mut. origin	Tissue	Template	tumor-genotype	family history	Reference	# Reported	Published	Remarks
+?/?	g. 1867-1871	delTGACG	Deletion	-	-	-	silent	RB1_02120	germline	bilateral rb	germline	blood	DNA	unknown	isolated	Viet Nam:Hanoi	1	unpublished	-
?/?	g.1565T>C	c.-495T>C	substitution	00_up	-	-	-	RB1_01350	-	unilateral rb	germline	blood	DNA	-	-	-	1	unpublished	-
?/?	g.1565T>C	c.-495T>C	substitution	00_up	-	-	-	RB1_01350	-	unilateral rb	germline	blood	DNA	-	familial lp	-	1	unpublished	-
?/?	g.1766T>C	c.-294T>C	Substitution	00_up	regulatory	-	unknown	RB1_01670	germline	unilateral rb	germline	blood	DNA	-	familial	not reported - Diana Rushlow, Gallie:Toronto	1	unpublished	-
?/?	g.1848G>A	c.-212G>A	substitution	00_up	-	-	promoter	RB1_00926	-	bilateral rb	germline	nd	DNA	-	isolated	Richter et al. (2003) Am J Hum Genet 72(2): 253-69.	1	published	-
?/?	g.1854_1871del	c.-206_-189del	deletion	00_up	-	-	-	RB1_00927	-	bilateral rb	germline	nd	DNA	-	not reported	Richter et al. (2003) Am J Hum Genet 72(2): 253-69.	1	published	-
?/?	g.1862G>A	c.-198G>A	substitution	00_up	-	SP1-recognition	promoter	RB1_00018	-	rb	germline	blood	DNA	not reported	familial lp	Sakai et al., 1991	1	published	-
?/?	g.1862G>A	c.-198G>A	substitution	00_up	-	SP1-recognition	promoter	RB1_00018	-	unilateral rb	germline	blood	DNA	not reported	isolated	Zajaczek et al., 1998	1	published	-
?/?	g.1862G>A	c.-198G>A	substitution	00_up	-	SP1-recognition	promoter	RB1_00018	-	bilateral rb	germline	blood	DNA	unknown	familial	Lohmann - Essen	1	unpublished	-
?/?	g.1862G>A	c.-198G>A	substitution	00_up	-	SP1-recognition	promoter	RB1_00018	-	unilateral rb	germline	blood	DNA	-	isolated	Zajaczek et al. (1999) Eur J Cancer 35(13):1824	1	published	-
?/?	g.1863G>A	c.-197G>A	substitution	00_up	-	-	promoter	RB1_00928	-	bilateral rb	germline	nd	DNA	-	familial	not reported, BL Gallie - Toronto	1	unpublished	-
?/?	g.1863_1864delinsTT	c.-197_-196delinsTT	complex	00_up	-	SP1-recogn	promoter	RB1_00470	germline	bilateral rb	germline	nd	DNA	hemi/homozygous	isolated	Lohmann - Essen	1	unpublished	-
?/?	g.1867T>A	c.-193T>A	substitution	00_up	-	promotor	promoter	RB1_01326	-	rb	germline	blood	DNA	-	familial	Taylor et al. (2007) Hum Mutat 28: 284	1	published	-
?/?	g.1867T>G	c.-193T>G	substitution	00_up	-	-	promoter	RB1_01294	-	rb	germline	blood	DNA	-	familial	Taylor et al. (2007) Hum Mutat 28: 284	1	published	-
?/?	g.1871G>T	c.-189G>T	substitution	00_up	-	ATF-recognition	promoter	RB1_00017	-	unilateral rb	germline	blood	DNA	not reported	familial lp	Sakai et al., 1991	1	published	-
?/?	g.1871G>T	c.-189G>T	substitution	00_up	-	ATF-recognition	promoter	RB1_00017	-	unilateral rb	germline	nd	DNA	-	familial	Richter et al. (2003) Am J Hum Genet 72(2): 253-69.	1	published	-
?/?	g.1910G>C	c.-150G>C	substitution	00_up	-	SP1-recognition	promoter	RB1_00022	-	rb	germline	blood	DNA	not reported	familial lp	Cowell et al., 1996	1	published	-
?/?	g.2056C>G	c.-4C>G	substitution	00_up	-	-	-	RB1_01370	-	bilateral rb	germline	blood	DNA	-	isolated	Barbosa et al. (2009), BMC Med Genet; 10: 75.	1	published	-
?/?	g.2060A>G	c.1A>G	Substitution	01_ex	-	p.Met1Val	unknown	RB1_01443	-	unilateral rb	germline	blood	DNA	-	-	-	1	unpublished	No tumor. Destroys translation initiation codon. Unilaterally affected father (proband) and very young son (unknown phenotype) carry mutation in blood
+/+	-	c.14_24del	Deletion	01_ex	-	p.Thr5Asnfs*22	frameshift	RB1_01961	germline	retinoblastoma	germline	blood	DNA	unknown	familial	Dommering et al. 2014, Germany:Essen	1	published	Incomplete penetrance (DER: 1.0)
?/+	g.2077_2095del	c.18_36del	deletion	01_ex	-	-	frameshift	RB1_00834	-	bilateral rb	germline	nd	DNA	-	isolated	not reported, BL Gallie - Toronto	1	unpublished	-
?/?	g.2078del	c.19C>T	Substitution	01_ex	-	p.Arg7X	nonsense	RB1_01672	germline	unilateral rb	germline	blood	DNA	-	isolated	not reported - Diana Rushlow, Gallie:Toronto	1	unpublished	-
?/+	g.2078del	c.19del	deletion	01_ex	-	-	frameshift	RB1_01208	-	unilateral rb	germline	blood	DNA	-	isolated	Kontic et al. (2006) J Hum Genet 51:909	1	published	-
?/?	g.2078delCGAinsGG	c.19delCGAinsGG	Other/Complex	01_ex	-	-	frameshift	RB1_01667	germline	unilateral rb	germline	blood	DNA	-	familial	not reported - Diana Rushlow, Gallie:Toronto	1	unpublished	-
?/+	g.2078dup	c.19dup	insertion	01_ex	-	-	frameshift	RB1_00449	-	bilateral rb	germline	nd	DNA	-	isolated	Richter et al. (2003) Am J Hum Genet 72(2): 253-69.	1	published	-
?/+	g.2078dup	c.19dup	insertion	01_ex	-	-	frameshift	RB1_00449	-	bilateral rb	germline	nd	DNA	hemi/homozygous	isolated	Lohmann - Essen	1	unpublished	-
?/+	g.2078dup	c.19dup	insertion	01_ex	-	-	frameshift	RB1_00449	-	bilateral rb	germline	nd	DNA	-	isolated	not reported, BL Gallie - Toronto	1	unpublished	-
+/?	g.2078dup	c.19dup	Duplication	01_ex	-	p.(Arg7Profs*24)	frameshift	RB1_00449	germline	unilateral rb	germline	blood	DNA	-	familial	mohdkhairulnizam, Malaysia:Kuala Lumpur	1	published	-
?/+	g.2079dup	c.20dup	insertion	01_ex	-	p.(Thr9Asnfs*22)	frameshift	RB1_00340	germline	bilateral rb	germline	nd	DNA	heterozygous	isolated	Lohmann - Essen	1	unpublished	-
?/+	g.2080dup	c.20dup	insertion	01_ex	-	-	frameshift	RB1_00849	-	bilateral rb	germline	nd	DNA	-	isolated	not reported, BL Gallie - Toronto	1	unpublished	-
?/?	g.2080insG	c.21insG	Insertion	01_ex	-	-	frameshift	RB1_01583	germline	bilateral rb	germline	blood	DNA	heterozygous	isolated	not reported - Diana Rushlow, Gallie:Toronto	1	unpublished	-
?/+	g.2083_2114del	c.24_55del	deletion	01_ex	-	-	frameshift	RB1_00858	-	bilateral rb	germline	nd	DNA	-	isolated	Richter et al. (2003) Am J Hum Genet 72(2): 253-69.	1	published	-
+/+	g.2091_2122del	c.32_63del	Deletion	01_ex	-	p.(Ala11Glyfs*9)	frameshift	RB1_00724	germline	bilateral rb	germline	blood	DNA	unknown	isolated	Lohmann, Germany:Essen	1	unpublished	-
?/?	g.2099dup	c.40dup	Insertion	1_ex	-	p.(Ala14Glyfs*17)	frameshift	RB1_02017	germline	bilateral rb	germline	blood	DNA	unknown	isolated	Houdayer - Paris	1	unpublished	-
?/?	g.2101C>T	c.42C>T	substitution	01_ex	-	p.Ala14Ala	variant	RB1_00023	-	bilateral rb	germline	blood	DNA	-	isolated	Nichols et al. (2005) Hum Mutat 25(6): 566-74.	1	published	-
?/?	g.2102_2124del	c.43_65del	deletion	01_ex	-	-	-	RB1_01336	-	unilateral rb	germline	blood	DNA	-	familial	Sanchez-Sanchez et al. (2007) Hum Mutat 28: 159	1	published	-
?/?	g.2104ins23	c.45_46ins23	insertion	01_ex	-	-	-	RB1_00864	-	bilateral rb	germline	nd	DNA	-	familial	Richter et al. (2003) Am J Hum Genet 72(2): 253-69.	1	published	-
-/-	g.2104_2112del	c.45_53del	deletion	01_ex	-	p.Ala16_Ala18del	in-frame	RB1_00957	-	unilateral rb	germline	retinoblastoma	DNA	-	isolated	not reported, BL Gallie - Toronto	1	unpublished	-
-/-	g.2104_2112del	c.45_53del	deletion	01_ex	-	p.Ala16_Ala18del	in-frame	RB1_00957	-	unilateral rb	germline	blood + tumor	DNA	unknown	isolated	not reported, BL Gallie - Toronto	1	unpublished	Tumor results: Homozy. IVS1+2T>A, Homoz c.45_53del Blood: Het c.45_53del only
?/+	g.2104_2129del	c.45_70del	deletion	01_ex	-	p.Glu19Profs*3	frameshift	RB1_00318	germline	bilateral rb	germline	nd	DNA	-	isolated	Lohmann - Essen	1	unpublished	-
?/?	g.2104_2032del	c.45_73del	Deletion	1_ex	-	p.(Ala18Profs*3)	unknown	RB1_02019	germline	bilateral rb	germline	blood	DNA	unknown	isolated	Houdayer - Paris	1	unpublished	-
+/+	g.2104_2135del	c.45_76del	Deletion	01_ex	-	p.Ala17Profs*3	frameshift	RB1_01409	unknown	unilateral rb	germline	blood	DNA	heterozygous	isolated	Lohmann, Germany:Essen	1	unpublished	-
?/+	g.2104_2138dup	c.45_78dup	insertion	01_ex	-	p.Pro27Cysfs*15	frameshift	RB1_01324	unknown	rb	germline	blood	DNA	-	familial	Taylor et al. (2007) Hum Mutat 28: 284	1	published	-
?/+	g.2104_2139del	c.45_79del	deletion	01_ex	-	-	frameshift	RB1_00422	germline	bilateral rb	germline	nd	DNA	-	isolated	Lohmann - Essen	1	unpublished	-
?/?	g.2104_2038dup	c.45_79dup	Insertion	1_ex	-	p.(Pro27Leufs*50)	unknown	RB1_02018	germline	unilateral rb	germline	blood	DNA	unknown	familial	Houdayer - Paris	1	unpublished	-
+/?	-	c.46_65dup	Duplication	01_ex	-	p.Pro25Argfs*47	frameshift	RB1_01962	germline	retinoblastoma	germline	blood	DNA	unknown	isolated	Dommering et al. 2014, Germany:Essen	1	published	-
?/?	g.2113_2135dup	c.54_76dup	Insertion	1_ex	-	p.(Pro26Argfs*47)	unknown	RB1_02020	germline	unilateral rb	germline	blood	DNA	unknown	isolated	Houdayer - Paris	1	unpublished	-
?/+	g.2113_2138del	c.54_79del	deletion	01_ex	-	p.(Glu19Profs*3)	frameshift	RB1_00360	germline	unilateral rb	germline	nd	DNA	heterozygous	familial	Lohmann - Essen	1	unpublished	-
?/+	g.2114del	c.55del	deletion	01_ex	-	p.Glu19Asnfs*46	frameshift	RB1_01209	unknown	rb	germline	blood	DNA	-	familial lp	Taylor et al. (2007) Hum Mutat 28: 284	1	published	-
?/?	g.2117delC	c.58delC	Deletion	01_ex	-	-	frameshift	RB1_01666	germline	unilateral rb	germline	blood	DNA	-	familial	not reported - Diana Rushlow, Gallie:Toronto	1	unpublished	-
?/?	g.2118C>T	c.59C>T	substitution	01_ex	-	p.Pro20Leu	missense	RB1_00493	-	unilateral rb	germline	blood	DNA	-	isolated	Houdayer et al. (2004) Hum Mutat 23(2): 193-202.	1	published	-
?/?	g.2118C>T	c.59C>T	substitution	01_ex	-	p.Pro20Leu	missense	RB1_00493	-	unilateral rb	germline	blood	DNA	-	familial lp	Brichard et al. 2006,Eur J Cancer. 2006 Jan;42(1):65-72	1	published	-
?/?	g.2118_2130del	c.59_71del	Deletion	01_ex	-	-	unknown	RB1_01587	germline	bilateral rb	germline	blood	DNA	-	isolated	not reported - Diana Rushlow, Gallie:Toronto	1	unpublished	unaff father carries mut
?/+	g.2121del	c.62del	deletion	01_ex	-	p.Pro21Argfs*43	frameshift	RB1_00646	unknown	unilateral rb	germline	nd	DNA	-	familial	Richter et al. (2003) Am J Hum Genet 72(2): 253-69.	1	published	-
?/+	g.2121del	c.62del	deletion	01_ex	-	p.Pro21Argfs*43	frameshift	RB1_00646	unknown	unilateral rb	germline	blood	DNA	-	familial	Sampieri et al. (2006) J Hum Genet 51: 209	1	published	-
+/?	-	c.62dup	Duplication	01_ex	-	p.Ala22Glyfs*9	frameshift	RB1_01963	germline	retinoblastoma	germline	blood	DNA	unknown	isolated	Dommering et al. 2014, Germany:Essen	1	published	Previously reported in Dommering et al. 2012
?/+	g.2124del	c.65del	deletion	01_ex	-	p.Ala22Aspfs*43	frameshift	RB1_01362	unknown	bilateral rb	germline	blood	DNA	-	-	-	1	published	-
?/+	g.2124delinsGA	c.65delinsGA	complex	01_ex	-	-	nonsense	RB1_00463	germline	bilateral rb	germline	nd	DNA	-	not reported	Lohmann - Essen	1	unpublished	-
?/?	g.2124_2125delins20	c.65_66ins20	Other/Complex	01_ex	-	-	unknown	RB1_01586	germline	bilateral rb	germline	blood	DNA	-	familial	not reported - Diana Rushlow, Gallie:Toronto	1	unpublished	2 bros affected, unaff parents not tested
?/+	g.2126_2163del	c.67_104del	deletion	01_ex	-	-	frameshift	RB1_00448	germline	bilateral rb	germline	nd	DNA	hemi/homozygous	familial	Lohmann - Essen	1	unpublished	-
?/?	g.2127_2132del	c.68_73del	deletion	01_ex	-	p.Pro23_Pro24del	in-frame	RB1_00621	-	unilateral rb	germline	retinoblastoma	DNA	-	-	Nichols et al. (2005) Hum Mutat 25(6): 566-74.	1	published	-
?/+	g.2131_2137del	c.72_78del	deletion	01_ex	-	p.(Pro26Leufs*37)	frameshift	RB1_00024	germline	bilateral rb	germline	blood	DNA	-	familial	Lohmann - Essen	1	unpublished	-
?/?	g.2137_2138ins23	c.78_79ins23	Insertion	01_ex	-	-	frameshift	RB1_01673	germline	unilateral rb	germline	blood	DNA	-	isolated	not reported - Diana Rushlow, Gallie:Toronto	1	unpublished	-
?/?	g.2142del	c.83del	deletion	01_ex	-	-	-	RB1_01210	-	unilateral rb	germline	blood	DNA	-	familial	Chen et al. (2003) Clin Experiment Ophthalmol 31: 392	1	published	-
?/+	g.2143dup	c.84dup	insertion	01_ex	-	-	frameshift	RB1_00648	-	bilateral rb	germline	nd	DNA	-	isolated	Richter et al. (2003) Am J Hum Genet 72(2): 253-69.	1	published	-
?/+	g.2147G>T	c.88G>T	substitution	01_ex	-	p.Glu30X	nonsense	RB1_00025	-	rb	germline	blood	DNA	not reported	-	Cowell et al., 1994	1	published	-
?/?	g.2148delA	c.89delA	Deletion	01_ex	-	-	frameshift	RB1_01671	germline	unilateral rb	germline	blood	DNA	-	isolated	not reported - Diana Rushlow, Gallie:Toronto	1	unpublished	-
?/?	g.2157dup	c.98dup	insertion	01_ex	-	p.Glu34Argfs*15	unknown	RB1_01201	unknown	bilateral rb	germline	blood	DNA	-	familial	Abouzeid et al. (2007) Mol Vis 13: 1740	1	published	-
?/?	g.2168_2171delinsCCAGA	c.109_112delinsCCAGA	Other/Complex	01_ex	-	-	frameshift	RB1_01585	germline	bilateral rb	germline	blood	DNA	-	isolated	not reported - Diana Rushlow, Gallie:Toronto	1	unpublished	-
?/+	g.2168_2175del	c.109_116del	deletion	01_ex	-	p.Ser37Glyfs*9	frameshift	RB1_00799	unknown	bilateral rb	germline	nd	DNA	-	isolated	Richter et al. (2003) Am J Hum Genet 72(2): 253-69.	1	published	-
?/+	g.2169dup	c.110dup	insertion	01_ex	-	-	frameshift	RB1_00492	-	bilateral rb	germline	blood	DNA	-	-	Houdayer et al. (2004) Hum Mutat 23(2): 193-202.	1	published	-
?/+	g.2177G>T	c.118G>T	substitution	01_ex	-	p.Glu40X	nonsense	RB1_01141	germline	bilateral rb	germline	nd	DNA	-	isolated	Lohmann - Essen	1	unpublished	-
?/+	g.2179_2183dup	c.120_124dup	insertion	01_ex	-	p.Leu42Argfs*25	frameshift	RB1_01202	unknown	bilateral rb	germline	blood	DNA	-	familial	Abouzeid et al. (2007) Mol Vis 13: 1740	1	published	-
?/+	g.2179_2183dup	c.120_124dup	insertion	01_ex	-	p.Leu42Argfs*25	frameshift	RB1_01202	unknown	unilateral retinoma	germline	blood	DNA	-	familial	-	1	published	-
?/?	g.2182_2195delinsGCC	c.123_136delinsGCC	Insertion/Deletion	1_ex	-	p.(Asp41Glufs*4)	frameshift	RB1_02021	germline	bilateral rb	germline	blood	DNA	unknown	isolated	Houdayer - Paris	1	unpublished	-
?/+	g.2187dup	c.128dup	insertion	01_ex	-	p.Leu44Serfs*5	frameshift	RB1_00490	unknown	bilateral rb	germline	blood	DNA	-	-	Houdayer et al. (2004) Hum Mutat 23(2): 193-202.	1	published	-
?/+	g.2189del	c.130del	deletion	01_ex	-	p.Leu44Serfs*21	frameshift	RB1_01355	unknown	bilateral rb	germline	blood	DNA	-	-	-	1	published	-
?/?	g.2196G>A	c.137G>A	substitution	01_ex	-	p.Arg46Lys/splice	missense-splice	RB1_00372	-	bilateral rb	germline	nd	DNA	-	isolated	Richter et al. (2003) Am J Hum Genet 72(2): 253-69.	1	published	-
?/?	g.2196G>A	c.137G>A	substitution	01_ex	-	p.Arg46Lys/splice	missense-splice	RB1_00372	-	bilateral rb	germline	blood	DNA	-	isolated	Parsam et al. (2009) J Genet. 2009 Dec;88(4):517-27.	1	published	-
?/?	g.2196G>A	c.137G>A	substitution	01_ex	-	p.Arg46Lys/splice	missense-splice	RB1_00372	-	unilateral rb/retinoma	germline	blood	DNA	-	familial	Abouzeid et al. (2009), Mol Vis.;15:771-7	1	published	-
?/?	g.2196G>A	c.137G>A	substitution	01_ex	-	p.Arg46Lys/splice	missense-splice	RB1_00372	-	unilateral retinoma	germline	blood	DNA	-	familial	Abouzeid et al. (2009), Mol Vis.;15:771-7	1	published	-
?/?	g.2196G>A	c.137G>A	substitution	01_ex	-	p.Arg46Lys/splice	missense-splice	RB1_00372	-	unilateral retinoma	germline	blood	DNA	-	familial	Abouzeid et al. (2009), Mol Vis.;15:771-7	1	published	-
?/?	g.2196G>C	c.137G>C	substitution	01_ex	-	p.Arg46Thr/splice	missense-splice	RB1_00620	-	bilateral rb	germline	blood	DNA	-	isolated	Nichols et al. (2005) Hum Mutat 25(6): 566-74.	1	published	-
?/?	g.2196G>C	c.137G>C	substitution	01_ex	-	p.Arg46Thr/splice	missense-splice	RB1_00620	-	bilateral rb	germline	nd	DNA	-	familial	not reported, BL Gallie - Toronto	1	unpublished	-
?/?	g.2197G>A	c.137+1G>A	substitution	01_in	altered splicing	-	splice	RB1_01250	-	bilateral rb	germline	blood	DNA	-	isolated	Sampieri et al. (2006) J Hum Genet 51: 209	1	published	-
?/?	g.2197G>T	c.137+1G>T	substitution	01_in	altered splicing	-	splice	RB1_00435	-	bilateral rb	germline	blood	DNA	-	isolated	Sivakumaran et al. (2005) Hum Mutat. 25(4):396-409.	1	published	-
?/?	g.2197G>T	c.137+1G>T	substitution	01_in	altered splicing	-	splice	RB1_00435	germline	bilateral rb	germline	blood	DNA	-	isolated	-	1	-	-
?/?	g.2201G>C	c.137+5G>C	Substitution	01_in	splice	-	splice	RB1_01588	germline	bilateral rb	germline	blood	DNA	-	isolated	not reported - Diana Rushlow, Gallie:Toronto	1	published	-
?/?	g.5411_5425del	c.138-13_139del	deletion	01_in	altered splicing	-	splice	RB1_00332	germline	bilateral rb	germline	nd	DNA	-	isolated	Lohmann - Essen	1	unpublished	-
?/?	g.5416T>G	c.138-8T>G	substitution	01_in	altered splicing	-	splice	RB1_01251	-	rb	germline	blood	DNA	-	-	Houdayer et al. (2008) Hum Mutat 29: 975	1	published	-
?/?	g.5422A>G	c.138-2A>G	substitution	01_in	altered splicing	-	splice	RB1_00460	-	bilateral rb	germline	blood	DNA	-	-	Houdayer et al. (2004) Hum Mutat 23(2): 193-202.	1	published	-
?/?	g.5422A>G	c.138-2A>G	substitution	01_in	altered splicing	-	splice	RB1_00460	-	bilateral rb	germline	nd	DNA	-	isolated	Lohmann - Essen	1	unpublished	-
?/?	g.5422A>G	c.138-2A>G	substitution	01_in	altered splicing	-	splice	RB1_00460	-	bilateral rb	germline	blood	DNA	-	familial	Taylor et al. (2007) Hum Mutat 28: 284	1	published	-
?/?	g.5423del	c.138-1del	complex	01_in	altered splicing	-	splice	RB1_00244	germline	bilateral rb	germline	nd	DNA	-	familial	Lohmann - Essen	1	unpublished	-
?/?	g.5423G>A	c.138-1G>A	substitution	01_in	altered splicing	-	splice	RB1_00968	-	bilateral rb	germline	nd	DNA	-	isolated	Richter et al. (2003) Am J Hum Genet 72(2): 253-69.	1	published	-
?/?	g.5423G>A	c.138-1G>A	substitution	01_in	altered splicing	-	splice	RB1_00968	-	bilateral rb	germline	nd	DNA	-	isolated	Lohmann - Essen	1	unpublished	-
+/+	g.39437T>A	c265-9T>A	Substitution	02_in	c.264_265insTTCCCAG	-	frameshift	RB1_02054	germline	bilateral rb	germline	blood	DNA, RNA	unknown	isolated	Lohmann, Germany:Essen	1	unpublished	-
?/?	-	c.142_170del	Deletion	2	-	p.(Glu48Tyrfs*52)	frameshift	RB1_01958	germline	bilateral rb	germline	Blood	DNA	heterozygous	isolated	PMID: 24791139:Ming-yan He, He Ming-yan, An Yu, Gao Yi-jin. Screening of gene	1	published	oringinally reported: He Ming-yan et al. (2014) Mol Vis, 2014,20:545-552
?/?	g.5438delA	c.152delA	Deletion	02_ex	-	-	frameshift	RB1_01590	germline	bilateral rb	germline	blood	DNA	-	isolated	not reported - Diana Rushlow	1	unpublished	-
?/+	g.5440del	c.154del	deletion	02_ex	-	p.Thr52Glnfs*13	frameshift	RB1_00649	unknown	bilateral rb	germline	nd	DNA	-	isolated	Richter et al. (2003) Am J Hum Genet 72(2): 253-69.	1	published	-
?/+	g.5441_5442dup	c.155_156dup	insertion	02_ex	-	p.Glu53Glnfs*13	frameshift	RB1_00577	unknown	bilateral rb	germline	blood	DNA	-	familial	-	1	published	-
?/+	g.5441_5442dup	c.155_156dup	insertion	02_ex	-	p.Glu53Glnfs*13	frameshift	RB1_00577	unknown	rb	germline	nd	DNA	-	-	JL Gala - Brussels	1	unpublished	-
?/+	g.5446G>T	c.160G>T	substitution	02_ex	-	p.Glu54X	nonsense	RB1_00281	-	bilateral rb	germline	blood	DNA	-	isolated	Choy et al. (2002) Hum Mutat 20(5): 408.	1	published	-
?/+	g.5446G>T	c.160G>T	substitution	02_ex	-	p.Glu54X	nonsense	RB1_00281	-	bilateral rb	germline	blood	DNA	-	-	Choy et al. (2002) Hum Mutat 20(5): 408.	1	published	-
?/+	g.5446G>T	c.160G>T	substitution	02_ex	-	p.Glu54X	nonsense	RB1_00281	-	bilateral rb	germline	nd	DNA	heterozygous	isolated	Lohmann - Essen	1	unpublished	-
+/?	-	c.174_175del	Deletion	02_ex	-	p.Ala59Ilefs*50	frameshift	RB1_01965	germline	retinoblastoma	germline	blood	DNA	unknown	isolated	Dommering et al. 2014, Germany:Essen	1	published	-
?/?	g.5464_5471del	c.178_185del	Deletion	2_ex	-	p.(Leu60Glufs*47)	frameshift	RB1_02022	germline	bilateral rb	germline	blood	DNA	unknown	familial	Houdayer - Paris	1	unpublished	-
?/?	-	c.179T>A	Substitution	2_ex	-	p.(Leu60*)	nonsense	RB1_01957	germline	bilateral rb	germline	Blood	DNA	heterozygous	isolated	24791139:[Ming-yan He], He Ming-yan, An Yu, Gao Yi-jin. Screening of gene	1	published	-
?/+	g.5470C>T	c.184C>T	substitution	02_ex	-	p.Gln62X	nonsense	RB1_00027	-	bilateral rb	germline	nd	DNA	-	not reported	not reported, BL Gallie - Toronto	1	unpublished	-
?/?	g.5476_5479dup	c.187_190dup	Insertion	2_ex	-	p.(Leu64*)	unknown	RB1_02023	germline	bilateral rb	germline	blood	DNA	unknown	isolated	Houdayer - Paris	1	unpublished	-
?/+	g.5473_5491delins9	c.187_205delins9	complex	02_ex	RT-PCR	63X	frameshift	RB1_01138	germline	bilateral rb	germline	nd	DNA	-	familial	Lohmann - Essen	1	unpublished	-
?/+	g.5477T>G	c.191T>G	substitution	02_ex	-	p.Leu64X	nonsense	RB1_00650	-	bilateral rb	germline	nd	DNA	-	familial	Richter et al. (2003) Am J Hum Genet 72(2): 253-69.	1	published	-
?/+	g.5480dup	c.194dup	insertion	02_ex	-	p.Ile66Aspfs*44	frameshift	RB1_00028	unknown	bilateral rb	germline	blood	DNA	-	isolated	Lohmann et al., 1994	1	published	-
?/+	g.5481_5482del	c.195_196del	deletion	02_ex	-	p.Lys65Asnfs*44	frameshift	RB1_00029	unknown	unilateral unifocal rb	germline	blood	DNA	not reported	-	Blanquet et al., 1993	1	published	-
?/?	g.5483insA	c.197insA	Insertion	02_ex	-	-	frameshift	RB1_01589	germline	bilateral rb	germline	blood	DNA	-	isolated	not reported - Diana Rushlow	1	unpublished	-
?/?	g.5484dup	c.198dup	insertion	02_ex	-	-	-	RB1_00838	-	bilateral rb	germline	nd	DNA	-	isolated	Richter et al. (2003) Am J Hum Genet 72(2): 253-69.	1	published	-
?/?	g.5486del	c.200del	Deletion	2_ex	-	p.(Pro67Glnfs*10)	frameshift	RB1_02024	germline	bilateral rb	germline	blood	DNA	unknown	isolated	Houdayer - Paris	1	unpublished	-
?/+	g.5489del	c.203del	deletion	02_ex	-	p.Asp68Valfs*9	frameshift	RB1_00030	unknown	bilateral rb	germline	blood	DNA	-	isolated	Yilmaz et al., 1998	1	published	-
?/+	g.5493dup	c.207dup	insertion	02_ex	-	p.Val70Cysfs*40	frameshift	RB1_01203	unknown	bilateral rb	germline	blood	DNA	-	isolated	Alonso et al. (2005) Hum Mutat 25: 99	1	published	-
?/?	g.5493T>C	c.207T>C	Substitution	02_ex	-	p.His69His	unknown	RB1_01754	germline	unilateral rb	germline	blood	DNA	-	-	-	1	unpublished	found as only mutation in unilat. patient and father
?/?	g.5494_5495del	c.208_209del	Deletion	02_ex	-	-	frameshift	RB1_01592	germline	bilateral rb	germline	blood	DNA	-	isolated	not reported - Diana Rushlow, Gallie:Toronto	1	unpublished	-
?/+	g.5495_5496del	c.209_210del	deletion	02_ex	-	p.Val70Glufs*39	frameshift	RB1_00031	unknown	bilateral rb	germline	blood	DNA	not reported	isolated	Liu et al., 1995	1	published	-
?/?	g.5500G>C	c.214G>C	substitution	02_ex	-	p.Glu72Gln	missense	RB1_00033	-	rb	germline	blood	DNA	not reported	familial	Liu et al., 1995	1	published	-
?/+	g.5502_5506del	c.216_220del	deletion	02_ex	-	p.Glu72Aspfs*36	frameshift	RB1_00845	unknown	bilateral rb	germline	nd	DNA	-	isolated	Richter et al. (2003) Am J Hum Genet 72(2): 253-69.	1	published	-
?/?	g.5502_5506delinsT	c.216_220delinsT	Other/Complex	02_ex	-	-	frameshift	RB1_01591	germline	bilateral rb	germline	blood	DNA	-	isolated	not reported - Diana Rushlow, Gallie:Toronto	1	unpublished	-
?/+	g.5503_5506del	c.217_220del	deletion	02_ex	-	p.Arg73Leufs*3	frameshift	RB1_00530	unknown	bilateral rb	germline	blood	DNA	-	isolated	Alonso et al. (2001) Hum Mutat 17(5): 412-22.	1	published	-
?/+	g.5504_5505del	c.218_219del	deletion	02_ex	-	-	frameshift	RB1_00846	-	bilateral rb	germline	nd	DNA	-	familial	Richter et al. (2003) Am J Hum Genet 72(2): 253-69.	1	published	-
?/+	g.5505_5506del	c.219_220del	deletion	02_ex	-	p.Arg73Serfs*36	frameshift	RB1_00772	unknown	bilateral rb	germline	blood	DNA	-	isolated	Nichols et al. (2005) Hum Mutat 25(6): 566-74.	1	published	-
?/+	g.5505_5506del	c.219_220del	deletion	02_ex	-	p.Arg73Serfs*36	frameshift	RB1_00772	unknown	bilateral rb	germline	nd	DNA	-	isolated	not reported, BL Gallie - Toronto	1	unpublished	-
?/+	g.5505_5506dup	c.219_220dup	insertion	02_ex	-	p.Ala74Glufs*4	frameshift	RB1_00513	unknown	bilateral rb	germline	retinoblastoma	DNA	heterozygous	isolated	Braggio et al. (2004) J Clin Pathol 57(6): 585-90.	1	published	-
?/+	g.5505_5506dup	c.219_220dup	insertion	02_ex	-	p.Ala74Glufs*4	frameshift	RB1_00513	germline	bilateral rb	germline	blood	DNA	-	isolated	Nichols et al. (2005) Hum Mutat 25(6): 566-74.	1	published	-
?/+	g.5504_5505dup	c.219_220dup	insertion	02_ex	-	p.Ala74Glufs*4	frameshift	RB1_01317	unknown	bilateral rb	germline	blood	DNA	-	isolated	Alonso et al. (2005) Hum Mutat 25: 99	1	published	-
?/+	g.5506insAG	c.220_221del	deletion	02_ex	-	p.Ala74Leufs*35	frameshift	RB1_00321	germline	bilateral rb	germline	nd	DNA	-	isolated	Lohmann - Essen	1	unpublished	-
?/?	g.5506_5507dup	c.220_221dup	Insertion	2_ex	-	p.(Trp75Leufs*3)	frameshift	RB1_02025	germline	bilateral rb	germline	blood	DNA	unknown	isolated	Houdayer - Paris	1	unpublished	-
?/+	g.5510G>A	c.224G>A	substitution	02_ex	-	p.Trp75X	nonsense	RB1_00494	-	bilateral rb	germline	blood	DNA	-	-	Houdayer et al. (2004) Hum Mutat 23(2): 193-202.	1	published	-
?/+	g.5510G>A	c.224G>A	substitution	02_ex	-	p.Trp75X	nonsense	RB1_00494	-	bilateral rb	germline	blood	DNA	-	isolated	Nichols et al. (2005) Hum Mutat 25(6): 566-74.	1	published	-
?/+	g.5510G>A	c.224G>A	substitution	02_ex	-	p.Trp75X	nonsense	RB1_00494	-	rb	germline	blood	DNA	-	familial	Taylor et al. (2007) Hum Mutat 28: 284	1	published	-
+/?	g.5510G>A	c.225G>A	Substitution	2	-	-	nonsense	RB1_01495	germline	bilateral rb	germline	leukocytes	DNA	unknown	isolated	Argentina: Buenos Aires	1	unpublished	-
?/?	g.5518delT	c.232delT	Deletion	02_ex	-	-	frameshift	RB1_01594	germline	bilateral rb	germline	blood	DNA	-	isolated	not reported - Diana Rushlow, Gallie:Toronto	1	unpublished	-
?/?	g.5525_5526del	c.239_240del	Deletion	2_ex	-	p.(Lys80Serfs*29)	frameshift	RB1_02026	germline	bilateral rb	germline	blood	DNA	unknown	familial	Houdayer - Paris	1	unpublished	-
?/+	g.5526del	c.240del	deletion	02_ex	-	-	nonsense	RB1_00465	germline	bilateral rb	germline	nd	DNA	-	isolated	Lohmann - Essen	1	unpublished	-
?/?	g.5527del	c.241del	deletion	02_ex	-	p.Val81Phefs*30	frameshift	RB1_01211	unknown	bilateral rb	germline	blood	DNA	-	isolated	Sampieri et al. (2006) J Hum Genet 51: 209	1	published	-
?/+	g.5531C>A	c.245C>A	substitution	02_ex	-	p.Ser82X	nonsense	RB1_00036	-	bilateral rb	germline	nd	DNA	-	familial	Richter et al. (2003) Am J Hum Genet 72(2): 253-69.	1	published	-
?/?	g.5534del	c.248del	Deletion	2_ex	-	p.(Ser83Leufs*28)	frameshift	RB1_02027	germline	bilateral rb	germline	blood	DNA	unknown	familial	Houdayer - Paris	1	unpublished	-
?/?	g.5539del	c.253del	Deletion	2_ex	-	p.(Asp85Metfs*26)	frameshift	RB1_02028	germline	bilateral rb	germline	blood	DNA	unknown	isolated	Houdayer - Paris	1	unpublished	-
?/?	g.5550G>A	c.264G>A	substitution	02_ex	p.Leu88Leu/skip	p.Leu88Leu/skip	splice	RB1_00362	-	bilateral rb	germline	blood	DNA	-	isolated	Nichols et al. (2005) Hum Mutat 25(6): 566-74.	1	published	-
?/?	g.5551G>A	c.264+1G>A	substitution	02_in	skip exon 2	skip exon 2	splice	RB1_00788	-	bilateral rb	germline	blood	DNA	-	isolated	Nichols et al. (2005) Hum Mutat 25(6): 566-74.	1	published	-
?/?	g.5551G>A	c.264+1G>A	substitution	02_in	skip exon 2	skip exon 2	splice	RB1_00788	-	bilateral rb	germline	nd	DNA	-	familial	not reported, BL Gallie - Toronto	1	unpublished	-
?/?	g.5551G>A	c.264+1G>A	substitution	02_in	skip exon 2	skip exon 2	splice	RB1_00788	germline	bilateral rb	germline	blood	DNA	-	familial	not reported - Diana Rushlow, Gallie:Toronto	1	unpublished	-
?/?	g.5551G>C	c.264+1G>C	substitution	02_in	altered splicing	-	splice	RB1_00592	-	bilateral rb	germline	nd	DNA	-	isolated	Richter et al. (2003) Am J Hum Genet 72(2): 253-69.	1	published	-
?/?	g.5551G>C	c.264+1G>C	substitution	02_in	altered splicing	-	splice	RB1_00592	-	bilateral rb	germline	blood	DNA	-	-	Choy et al. (2002) Hum Mutat 20(5): 408.	1	published	-
?/?	g.5551G>T	c.264+1G>T	substitution	02_in	altered splicing	-	splice	RB1_00350	-	bilateral rb	germline	blood	DNA	-	-	Zhang et al. (2008) Hum Mutat 29: 475	1	published	-
?/?	g.5553A>C	c.264+3A>C	Substitution	02_in	splice	-	splice	RB1_01593	germline	bilateral rb	germline	blood	DNA	-	isolated	not reported - Diana Rushlow, Gallie:Toronto	1	unpublished	-
+/+	g.5554A>G	c.264+4A>G	Substitution	02_in	-	-	splice	RB1_01466	germline	unilateral rb	germline	blood and tumor	DNA	heterozygous	isolated	Lohmann	1	unpublished	-
?/?	g.5554del	c.264+4del	deletion	02_in	altered splicing	-	splice	RB1_00737	-	unilateral rb	germline	blood	DNA	-	isolated	Houdayer et al. (2004) Hum Mutat 23(2): 193-202.	1	published	-
?/?	g.5554del	c.264+4del	deletion	02_in	altered splicing	-	splice	RB1_00737	-	rb	germline	blood	DNA	-	-	Houdayer et al. (2008) Hum Mutat 29: 975	1	published	-
?/?	g.39374A>G	c.265-72A>G	substitution	02_in	-	new splice acceptor	splice	RB1_00789	-	unilateral rb	germline	blood	DNA	-	isolated	Nichols et al. (2005) Hum Mutat 25(6): 566-74.	1	published	-
?/?	g.39443del	c.265-3del	deletion	02_in	altered splicing	-	splice	RB1_00186	-	unilateral unifocal rb	germline	blood	DNA	not reported	-	Blanquet et al., 1993	1	published	-
?/?	g.39444A>G	c.265-2A>G	substitution	02_in	altered splicing	-	splice	RB1_00322	-	bilateral rb	germline	nd	DNA	hemi/homozygous	isolated	Lohmann - Essen	1	unpublished	-
?/?	g.39444A>G	c.265-2A>G	substitution	02_in	altered splicing	-	splice	RB1_00322	-	bilateral rb	germline	blood	DNA	-	isolated	Alonso et al. (2005) Hum Mutat 25: 99	1	published	-
?/?	g.39444A>G	c.265-2A>G	substitution	02_in	altered splicing	-	splice	RB1_00322	-	bilateral rb	germline	blood	DNA	-	isolated	-	1	published	-
?/?	g.39444A>G	c.265-2A>G	substitution	02_in	altered splicing	-	splice	RB1_00322	germline	bilateral rb	germline	blood	DNA	-	isolated	Seo et al., 2012	1	published	-
?/+	g.39458C>T	c.277C>T	substitution	03_ex	-	p.Gln93X	nonsense	RB1_01363	-	unilateral rb	germline	blood	DNA	-	isolated	-	1	published	-
?/+	g.39464A>T	c.283A>T	substitution	03_ex	-	p.Lys95X	nonsense	RB1_01189	-	bilateral rb	germline	blood	DNA	-	isolated	Sampieri et al. (2006) J Hum Genet 51: 209	1	published	-
?/+	g.39469_39470del	c.288_289del	deletion	03_ex	-	p.Glu97Thrfs*12	frameshift	RB1_00038	unknown	bilateral rb	germline	blood	DNA	not reported	-	Blanquet et al., 1993	1	published	-
?/?	g.39472A>G	c.291A>G	Substitution	03_ex	-	-	silent	RB1_01854	germline	unilateral rb	germline	blood	DNA	unknown	isolated	Lohmann, Germany:Essen	1	unpublished	-
?/+	g.39476_3977del	c.295_296del	deletion	03_ex	-	-	frameshift	RB1_00619	-	unilateral rb	germline	blood	DNA	-	-	Nichols et al. (2005) Hum Mutat 25(6): 566-74.	1	published	-
?/+	g.39477G>A	c.296G>A	substitution	03_ex	-	p.Trp99X	nonsense	RB1_00039	-	rb	germline	blood	DNA	-	familial	Lohmann et al., 1996	1	published	-
?/+	g.39478G>A	c.297G>A	substitution	03_ex	-	p.Trp99X	nonsense	RB1_00040	-	bilateral rb	germline	blood	DNA	not reported	-	Blanquet et al., 1995	1	published	-
?/+	g.39478G>A	c.297G>A	substitution	03_ex	-	p.Trp99X	nonsense	RB1_00040	-	unilateral rb	germline	blood	DNA	-	isolated	Choy et al. (2002) Hum Mutat 20(5): 408.	1	published	-
?/+	g.39478G>A	c.297G>A	substitution	03_ex	-	p.Trp99X	nonsense	RB1_00040	-	rb	germline	blood	DNA	-	familial	Taylor et al. (2007) Hum Mutat 28: 284	1	published	-
?/+	g.39486_39487del	c.305_306del	deletion	03_ex	-	p.Cys102Tyrfs*7	frameshift	RB1_00041	unknown	bilateral rb	germline	blood	DNA	not reported	-	Blanquet et al., 1995	1	published	-
+/?	-	c.320_336delCAGTTGACCTAGATGAG	Deletion	3	-	p.(Ala107Aspfs*7)	nonsense	RB1_02098	germline	bilateral rb	germline	blood	DNA	-	familial	Malaysia:Kuala Lumpur	1	unpublished	-
?/?	g.39512_39513del	c.331_332del	Deletion	3_ex	-	p.(Asp111*)	unknown	RB1_02029	germline	bilateral rb	germline	blood	DNA	unknown	isolated	Houdayer - Paris	1	unpublished	-
?/?	g.39518insT	c.337insT	Insertion	03_ex	-	-	frameshift	RB1_01595	germline	bilateral rb	germline	blood	DNA	-	isolated	not reported - Diana Rushlow, Gallie:Toronto	1	unpublished	-
?/?	g.39518_g.39522delATGTC	c.337_341delATGTC	Deletion	03_ex	-	-	frameshift	RB1_01596	germline	bilateral rb	germline	blood	DNA	-	isolated	not reported - Diana Rushlow	1	unpublished	-
?/+	g.39519dup	c.338dup	insertion	03_ex	-	-	frameshift	RB1_00651	-	bilateral rb	germline	nd	DNA	-	isolated	Richter et al. (2003) Am J Hum Genet 72(2): 253-69.	1	published	-
?/?	g.39533del	c.352del	Deletion	3_ex	-	p.(Thr118Leufs*7)	unknown	RB1_02030	germline	bilateral rb	germline	blood	DNA	unknown	isolated	Houdayer - Paris	1	unpublished	-
?/+	g.39538insACTTT	c.357_358insACTTT	insertion	03_ex	-	p.Leu120Thrfs*7	frameshift	RB1_00043	unknown	bilateral rb	germline	blood	DNA	-	isolated	Yilmaz et al., 1998	1	published	-
?/+	g.39549dup	c.368dup	insertion	03_ex	-	p.Asn123Lysfs*8	frameshift	RB1_00044	unknown	bilateral rb	germline	blood	DNA	not reported	-	Blanquet et al., 1995	1	published	-
?/+	g.39551_39552del	c.371_372del	deletion	03_ex	-	p.Ile124Argfs*6	frameshift	RB1_00026	unknown	bilateral rb	germline	blood	DNA	not reported	familial	Onadim et al., 1993	1	published	-
?/+	g.39552_39553del	c.371_372del	deletion	03_ex	-	p.Ile124Argfs*6	frameshift	RB1_00711	unknown	bilateral rb	germline	nd	DNA	hemi/homozygous	isolated	Lohmann - Essen	1	unpublished	-
?/+	g.39551_39552del	c.371_372del	deletion	03_ex	-	p.Ile124Argfs*6	frameshift	RB1_00045	unknown	bilateral rb	germline	blood	DNA	-	isolated	Bamme et al. (2005) Genet Test. 3 (9):200-211	1	published	-
?/+	g.39552_39553del	c.371_372del	deletion	03_ex	-	p.Ile124Argfs*6	frameshift	RB1_00711	unknown	bilateral rb	germline	blood	DNA	-	isolated	-	1	published	-
?/?	g.39552_39553del	c.371_372del	deletion	03_ex	-	p.Ile124Argfs*6	frameshift	RB1_00711	germline	bilateral rb	germline	blood	DNA	-	-	Abidi et al. (2011) Mol Vis.;17:3541-7	1	-	-
?/?	g.39561G>A	c.380G>A	substitution	03_ex	altered splicing	p.Ser127Asn	splice	RB1_00464	-	bilateral rb	germline	blood	DNA	-	isolated	Nichols et al. (2005) Hum Mutat 25(6): 566-74.	1	published	-
?/?	g.39561G>C	c.380G>C	substitution	03_ex	altered splicing	-	splice	RB1_00325	-	bilateral rb	germline	nd	DNA	-	isolated	Lohmann - Essen	1	unpublished	-
?/?	g.39562G>A	c.380+1G>A	substitution	03_in	altered splicing	-	splice	RB1_00188	-	bilateral rb	germline	blood	DNA	-	isolated	Yilmaz et al., 1998	1	published	-
?/?	g.39562G>A	c.380+1G>A	substitution	03_in	altered splicing	-	splice	RB1_00188	-	bilateral rb	germline	nd	DNA	-	familial	Lohmann - Essen	1	unpublished	-
?/?	g.39562G>A	c.380+1G>A	substitution	03_in	altered splicing	-	splice	RB1_00188	germline	bilateral rb	germline	blood	DNA	-	isolated	Seo et al., 2012	1	published	-
?/?	g.39562G>T	c.380+1G>T	substitution	03_in	altered splicing	-	splice	RB1_00187	-	bilateral rb	germline	blood	DNA	-	isolated	-	1	published	-
?/?	g.39564A>C	c.380+3A>C	substitution	03_in	altered splicing	-	splice	RB1_01253	-	rb	germline	blood	DNA	-	-	Houdayer et al. (2008) Hum Mutat 29: 975	1	published	-
?/?	g.39564A>T	c.380+3A>T	substitution	03_in	altered splicing	-	splice	RB1_00915	-	bilateral rb	germline	nd	DNA	-	isolated	not reported, BL Gallie - Toronto	1	unpublished	-
?/?	g.39564A>T	c.380+3A>T	substitution	03_in	altered splicing	-	splice	RB1_00915	-	bilateral rb	germline	blood	DNA	-	-	Zhang et al. (2008) Hum Mutat 29: 475	1	published	-
?/?	g.39596T>G	c.380+35T>G	substitution	03_in	-	variant	variant	RB1_00515	unknown	rb	germline	blood	DNA	-	familial	Alonso et al. (2004) Genes Chromosomes Cancer 40(3): 271-5.	1	published	-
+?/+?	g.41887_41924del	c.381-39_381-2del	Deletion	in_03	-	-	splice	RB1_01953	germline	unilateral rb	germline	blood and tumor	DNA	LOH	isolated	Lohmann, Germany:Essen	1	unpublished	-
?/?	g.41924A>C	c.381-2A>C	substitution	03_in	altered splicing	-	splice	RB1_00485	-	bilateral rb	germline	blood	DNA	-	familial	Kiran et al. (2003) Hum Mutat 22(4): 339.	1	published	-
?/?	g.41924A>G	c.381-2A>G	substitution	03_in	altered splicing	-	splice	RB1_01327	-	bilateral rb	germline	blood	DNA	-	isolated	Abouzeid et al. (2007) Mol Vis 13: 1740	1	published	-
?/?	g.41925G>C	c.381-1G>C	substitution	03_in	altered splicing	-	splice	RB1_01254	-	bilateral rb	germline	blood	DNA	-	isolated	Sivakumaran et al. (2005) Hum Mutat. 25(4):396-409.	1	published	-
?/+	g.41927_41928del	c.382_383del	deletion	04_ex	-	p.Val128Profs*2	frameshift	RB1_00046	unknown	bilateral rb	germline	blood	DNA	not reported	isolated	Liu et al., 1995	1	published	-
?/?	g.41931_41933delinsTT	c.386_388delinsTT	Insertion/Deletion	4_ex	-	p.(His129Leufs*7)	frameshift	RB1_02031	germline	unilateral rb	germline	blood	DNA	unknown	isolated	Houdayer - Paris	1	unpublished	-
+/?	-	c.390del	Deletion	4	-	p.(Lys130Asnfs*6)	nonsense	RB1_02100	germline	unilateral rb	germline	blood	DNA	-	isolated	Malaysia:Kuala Lumpur	1	unpublished	-
?/?	g.41937del	c.392del	deletion	04_ex	-	-	-	RB1_01212	-	rb	germline	blood	DNA	-	-	Zhang et al. (1997) Yan Ke Xue Bao 13: 5	1	published	-
?/+	g.41941dup	c.396dup	insertion	04_ex	-	-	frameshift	RB1_01204	-	bilateral rb	germline	blood	DNA	-	familial	Sampieri et al. (2006) J Hum Genet 51: 209	1	published	-
+/+	g.41946	c.401T>A	Substitution	04_ex	-	p.(Leu134*)	nonsense	RB1_01860	germline	bilateral rb	germline	blood	DNA	unknown	isolated	Lohmann, Germany:Essen	1	unpublished	-
?/+	g.41946_41949del	c.401_404del	deletion	04_ex	-	p.(Leu134*)	frameshift	RB1_00047	unknown	bilateral rb	germline inherited	blood	DNA	-	familial	Lohmann et al., 1994	1	published	-
?/?	g.41950_41991delinsGTTA	c.405_446delinsGTTA	Insertion/Deletion	4_ex	-	p.(Lys136Leufs*8)	frameshift	RB1_02032	germline	bilateral rb	germline	blood	DNA	unknown	isolated	Houdayer - Paris	1	unpublished	-
?/+	g.41954G>T	c.409G>T	substitution	04_ex	-	p.Glu137X	nonsense	RB1_00049	-	bilateral rb	germline	blood	DNA	-	isolated	Lohmann et al., 1996	1	published	-
?/?	g.41954G>T	c.409G>T	substitution	04_ex	-	p.Glu137X	nonsense	RB1_00049	germline	bilateral rb	germline	blood	DNA	-	isolated	Seo et al., 2012	1	published	-
?/?	g.41956A>T	c.411A>T	substitution	04_ex	-	p.Glu137Asp	missense	RB1_00050	-	bilateral rb	germline	blood	DNA	not reported	-	Blanquet et al., 1993	1	published	-
?/?	g.41956A>T	c.411A>T	substitution	04_ex	-	p.Glu137Asp	missense	RB1_00050	-	unilateral rb	germline	blood	DNA	-	familial	Nichols et al. (2005) Hum Mutat 25(6): 566-74.	1	published	-
?/+	g.41965del	c.420del	deletion	04_ex	-	p.Ser141Valfs*12	frameshift	RB1_00379	germline	bilateral rb	germline	nd	DNA	-	isolated	Lohmann - Essen	1	unpublished	-
?/?	g.41967_41968del	c.422_423del	Substitution	04_ex	-	-	unknown	RB1_01787	germline	bilateral rb	germline	blood	DNA	-	isolated	not reported - Diana Rushlow, Gallie:Toronto	1	unpublished	-
?/?	g.41983del	c.438del	deletion	04_ex	-	p.Asn146Lysfs*7	unknown	RB1_01214	unknown	bilateral rb	germline	blood	DNA	-	isolated	Abouzeid et al. (2007) Mol Vis 13: 1740	1	published	-
?/+	g.41987_41988del	c.442_443del	deletion	04_ex	-	Met148Valfs*8	frameshift	RB1_00773	unknown	bilateral rb	germline	blood	DNA	-	isolated	Nichols et al. (2005) Hum Mutat 25(6): 566-74.	1	published	-
?/+	g.41989insAT	c.444_445insAT	insertion	04_ex	-	p.Ser149Ilefs*5	frameshift	RB1_01310	unknown	bilateral rb	germline	blood	DNA	-	isolated	Sivakumaran et al. (2005) Hum Mutat. 25(4):396-409.	1	published	-
?/+	g.42005_42006dup	c.460_461dup	insertion	04_ex	-	p.Tyr155Serfs*21	frameshift	RB1_00495	unknown	bilateral rb	germline	blood	DNA	-	-	Houdayer et al. (2004) Hum Mutat 23(2): 193-202.	1	published	-
?/+	g.42012_42014dup	c.465_467dup	insertion	04_ex	-	p.Asp156dup	frameshift	RB1_00568	-	unilateral rb	germline	blood	DNA	-	-	Nichols et al. (2005) Hum Mutat 25(6): 566-74.	1	published	-
?/+	g.42019delinsTT	c.474delinsTT	Insertion/Deletion	04_ex	-	p.(Leu158Phefs*13)	frameshift	RB1_01960	germline	bilateral rb	germline	blood	DNA	unknown	isolated	Lohmann, Germany:Essen	1	unpublished	-
?/+	g.42020_42023dup	c.475_478dup	insertion	04_ex	-	p.Ala160Valfs*12	frameshift	RB1_00051	unknown	unilateral rb	germline	blood	DNA	-	isolated	Lohmann et al., 1994	1	published	-
?/+	g.42020del	c.477del	deletion	04_ex	-	p.Phe159Leufs*16	frameshift	RB1_00865	unknown	bilateral rb	germline	nd	DNA	-	isolated	Richter et al. (2003) Am J Hum Genet 72(2): 253-69.	1	published	-
?/?	g.44653T>G	c.501-15T>G	substitution	04_in	altered splicing	-	splice	RB1_01255	-	unilateral rb	germline	retinoblastoma	DNA	-	familial lp	Kontic et al. (2006) J Hum Genet 51: 909	1	published	-
?/?	g.44667G>A	c.501-1G>A	substitution	04_in	altered splicing	-	splice	RB1_00190	-	bilateral rb	germline	blood	DNA	not reported	-	Blanquet et al., 1995	1	published	-
?/?	g.44667G>A	c.501-1G>A	substitution	04_in	altered splicing	-	splice	RB1_00190	-	rb	germline	blood	DNA	-	-	Houdayer et al. (2008) Hum Mutat 29: 975	1	published	-
?/?	g.44667G>C	c.501-1G>C	Substitution	04_in	splice	-	splice	RB1_01601	germline	bilateral rb	germline	blood	DNA	-	isolated	not reported - Diana Rushlow, Gallie:Toronto	1	unpublished	-
?/?	g.45798G>A	c.501-1G>A	substitution	05_in	altered splicing	-	splice	RB1_00193	-	bilateral rb	germline	blood	DNA	not reported	-	Blanquet et al., 1993	1	published	-
?/?	g.45798G>A	c.501-1G>A	substitution	05_in	altered splicing	-	splice	RB1_00193	-	unilateral rb	germline	nd	DNA	-	familial	Richter et al. (2003) Am J Hum Genet 72(2): 253-69.	1	published	-
?/?	g.45798G>A	c.501-1G>A	substitution	05_in	altered splicing	-	splice	RB1_00193	-	bilateral rb	germline	nd	DNA	-	not reported	Richter et al. (2003) Am J Hum Genet 72(2): 253-69.	1	unpublished	-
?/?	g.45798G>A	c.501-1G>A	substitution	05_in	altered splicing	-	splice	RB1_00193	-	bilateral rb	germline	blood	DNA	-	-	Houdayer et al. (2004) Hum Mutat 23(2): 193-202.	1	published	-
?/?	g.44669A>C	c.502A>C	substitution	05_ex	-	p.Thr168Pro	missense	RB1_01351	-	unilateral rb	germline	retinoblastoma	DNA	-	familial lp	-	1	unpublished	-
?/+	g.44693C>T	c.526C>T	substitution	05_ex	-	p.Gln176X	nonsense	RB1_00439	-	bilateral rb	germline	blood	DNA	-	-	Houdayer et al. (2004) Hum Mutat 23(2): 193-202.	1	published	-
?/+	g.44695_44699dup	c.528_532dup	insertion	05_ex	-	p.Ser178Asnfs*10	frameshift	RB1_00053	unknown	bilateral rb	germline inherited	blood	DNA	-	familial	Lohmann et al., 1994	1	published	-
?/?	g.44699_44702dup	c.532_535dup	Insertion	5_ex	-	p.(Ser179Lysfs*7)	frameshift	RB1_02033	germline	bilateral rb	germline	blood	DNA	unknown	isolated	Houdayer - Paris	1	unpublished	-
?/?	g.44699_44706del	c.532_539del	deletion	05_ex	-	p.Ser178Aspfs*4	unknown	RB1_01216	unknown	bilateral rb	germline	blood	DNA	-	isolated	Abouzeid et al. (2007) Mol Vis 13: 1740	1	published	-
?/+	g.44700del	c.533del	deletion	05_ex	-	p.Ser178Thrfs*8	frameshift	RB1_00254	germline	bilateral rb	germline	nd	DNA	-	familial	Lohmann - Essen	1	unpublished	-
+/+?	-	c.539C>G	Substitution	5	nd	p.Ser180X/exon 5 skip	splice	RB1_01412	-	unilateral rb	germline	blood	DNA	unknown	familial	Israel:Jerusalem	1	unpublished	2 children affected with unilateral retinoblastoma while the father who has the mutation does not have signs of RB
?/?	g.44707G>C	c.539+1G>C	Substitution	05_in	splice	-	splice	RB1_01676	germline	unilateral rb	germline	blood	DNA	-	isolated	not reported - Diana Rushlow, Gallie:Toronto	1	unpublished	-
?/?	g.45776dup	c.540-23dup	insertion	05_in	-	variant	variant	RB1_01018	-	bilateral rb	germline	blood	DNA	-	-	Parsam et al. (2009) J Genet. 2009 Dec;88(4):517-27.	1	published	-
?/?	g.45787T>G	c.540-12T>G	Substitution	05_in	splice	-	splice	RB1_01608	germline	bilateral rb	germline	blood	DNA	-	isolated	not reported - Diana Rushlow, Gallie:Toronto	1	unpublished	-
?/?	g.45797A>G	c.540-2A>G	substitution	05_in	altered splicing	-	splice	RB1_00393	-	bilateral rb	germline	nd	DNA	-	familial	Richter et al. (2003) Am J Hum Genet 72(2): 253-69.	1	published	-
?/?	g.45798G>A	c.540-1G>A	Substitution	05_in	splice	-	splice	RB1_01598	germline	bilateral rb	germline	blood	DNA	-	unknown	not reported - Diana Rushlow, Gallie:Toronto	1	unpublished	-
?/+	g.45801del	c.542del	deletion	06_ex	-	p.Ile181Asnfs*5	frameshift	RB1_01139	germline	bilateral rb	germline	nd	DNA	-	isolated	Lohmann - Essen	1	unpublished	-
?/+	g.45812dup	c.553dup	insertion	06_ex	-	p.Ile185Asnfs*18	frameshift	RB1_00054	unknown	bilateral rb	germline	blood	DNA	not reported	-	Blanquet et al., 1993	1	published	-
?/?	g.45813T>C	c.554T>C	substitution	06_ex	-	p.Ile185Thr	missense	RB1_00055	-	bilateral rb	germline	blood	DNA	not reported	-	Blanquet et al., 1995	1	published	-
?/?	g.45823_45830del	c.564_571del	Deletion	6_ex	-	p.(Leu189Lysfs*11)	frameshift	RB1_02034	germline	bilateral rb	germline	blood	DNA	unknown	isolated	Houdayer - Paris	1	unpublished	-
?/?	g.45830C>T	c.571C>T	substitution	06_ex	-	p.Leu191Leu	unknown	RB1_01353	-	bilateral rb	germline	blood	DNA	-	familial lp	-	1	unpublished	-
+/+	g.45833A>T	c.574A>T	Substitution	06_ex	-	p.(Lys192*)	nonsense	RB1_02096	germline	bilateral rb	germline	blood	DNA	unknown	isolated	Lohmann, Germany:Essen	1	unpublished	-
?/+	g.45834_45835del	c.576_577del	deletion	06_ex	-	p.(Lys192Asnfs*10)	frameshift	RB1_00531	germline	bilateral rb	germline	blood	DNA	-	isolated	Alonso et al. (2001) Hum Mutat 17(5): 412-22.	1	published	-
?/?	g.45836del	c.577del	Deletion	6_ex	-	p.(Val193Phefs*8)	frameshift	RB1_02035	germline	bilateral rb	germline	blood	DNA	unknown	isolated	Houdayer - Paris	1	unpublished	-
?/?	g.45838_4546delinsA	c.579_587delinsA	Insertion/Deletion	06_ex	-	p.(Ser194Hisfs*6)	frameshift	RB1_02046	germline	bilateral rb	germline	blood	DNA	unknown	isolated	Houdayer - Paris	1	unpublished	-
+?/+?	g.45843T>C	c.583T>C	Substitution	06_ex	-	p.Trp195Arg	missense	RB1_02101	germline	unilateral rb	germline	blood	DNA	unknown	isolated	Lohmann, Germany:Essen	1	unpublished	-
?/+	g.45843G>A	c.584G>A	substitution	06_ex	-	p.Trp195X	nonsense	RB1_00963	somatic	bilateral rb	germline	nd	DNA	-	isolated	Richter et al. (2003) Am J Hum Genet 72(2): 253-69.	1	published	-
?/+	g.45850dup	c.591dup	insertion	06_ex	-	p.Phe198Ilefs*5	frameshift	RB1_00982	germline	bilateral rb	germline	nd	DNA	hemi/homozygous	isolated	Lohmann - Essen	1	unpublished	-
?/+	g.45851_45857del	c.592_598del	deletion	06_ex	-	p.(Phe198*)	frameshift	RB1_00654	unknown	bilateral rb	germline	nd	DNA	-	familial	Richter et al. (2003) Am J Hum Genet 72(2): 253-69.	1	published	-
+/+	g.45858T>G	c.599T>G	Substitution	06_ex	-	p.Leu200*	nonsense	RB1_01668	germline	bilateral rb	germline	blood	DNA	unknown	isolated	Germany:Essen	1	unpublished	-
?/+	g.45861del	c.602del	deletion	06_ex	-	p.Ala201Valfs*13	frameshift	RB1_00057	unknown	rb	germline	blood	DNA	not reported	familial	Liu et al., 1995	1	published	-
?/+	g.45861del	c.602del	deletion	06_ex	-	p.Ala201Valfs*13	frameshift	RB1_00057	unknown	bilateral rb	germline	blood	DNA	-	isolated	Nichols et al. (2005) Hum Mutat 25(6): 566-74.	1	published	-
?/+	g.45864_45867del	c.605_608del	deletion	06_ex	-	nonsense	frameshift	RB1_00242	germline	bilateral rb	germline	nd	DNA	-	isolated	Lohmann - Essen	1	unpublished	-
?/?	g.45864_45867delins10	c.605_608delins10	complex	06_ex	altered splicing	-	splice	RB1_00421	germline	bilateral rb	germline	nd	DNA	-	isolated	Lohmann - Essen	1	unpublished	-
?/+	g.45865del	c.606del	deletion	06_ex	-	p.Lys204Alafs*10	frameshift	RB1_00532	unknown	bilateral rb	germline	blood	DNA	-	isolated	Alonso et al. (2001) Hum Mutat 17(5): 412-22.	1	published	-
?/+	g.45863del	c.606del	deletion	06_ex	-	p.Glu204Lysfs*10	frameshift	RB1_01359	unknown	bilateral rb	germline	blood	DNA	-	-	-	1	published	-
?/+	g.45866_45869del	c.607_610del	deletion	06_ex	-	-	frameshift	RB1_00869	-	bilateral rb	germline	nd	DNA	-	isolated	not reported, BL Gallie - Toronto	1	unpublished	-
?/?	g.45866_45869delins10	c.607_610delins10	Other/Complex	06_ex	-	-	frameshift	RB1_01600	germline	bilateral rb	germline	blood	DNA	-	isolated	not reported - Diana Rushlow	1	unpublished	-
?/?	g.45867del	c.607+1del	deletion	06_in	altered splicing	-	splice	RB1_00472	-	rb	germline	blood	DNA	-	-	Houdayer et al. (2008) Hum Mutat 29: 975	1	published	-
?/?	g.45867G>A	c.607+1G>A	substitution	06_in	altered splicing	-	splice	RB1_00241	-	bilateral rb	germline	nd	DNA	-	isolated	Richter et al. (2003) Am J Hum Genet 72(2): 253-69.	1	published	-
?/?	g.45867G>A	c.607+1G>A	substitution	06_in	altered splicing	-	splice	RB1_00241	-	bilateral rb	germline	nd	DNA	-	isolated	Richter et al. (2003) Am J Hum Genet 72(2): 253-69.	1	published	-
?/?	g.45867G>A	c.607+1G>A	substitution	06_in	altered splicing	-	splice	RB1_00241	-	bilateral rb	germline	blood	DNA	-	-	Houdayer et al. (2004) Hum Mutat 23(2): 193-202.	1	published	-
?/?	g.45867G>A	c.607+1G>A	substitution	06_in	altered splicing	-	splice	RB1_00241	-	bilateral rb	germline	blood	DNA	-	-	Houdayer et al. (2004) Hum Mutat 23(2): 193-202.	1	published	-
?/?	g.45867G>A	c.607+1G>A	substitution	06_in	altered splicing	-	splice	RB1_00241	-	bilateral rb	germline	blood	DNA	-	isolated	Nichols et al. (2005) Hum Mutat 25(6): 566-74.	1	published	-
?/?	g.45867G>A	c.607+1G>A	substitution	06_in	altered splicing	-	splice	RB1_00241	germline	bilateral rb	germline	blood	DNA	-	familial	Brichard et al. (2006), Eur J Cancer.Jan;42(1):65-72.	1	-	two affected brothers, mother affected
?/?	g.45867G>C	c.607+1G>C	substitution	06_in	altered splicing	-	splice	RB1_00192	-	bilateral rb	germline	blood	DNA	-	isolated	Lohmann et al., 1996	1	published	-
?/?	g.45867G>C	c.607+1G>C	substitution	06_in	altered splicing	-	splice	RB1_00192	-	bilateral rb	germline	blood	DNA	-	isolated	Yilmaz et al., 1998	1	published	-
?/?	g.45867G>C	c.607+1G>C	substitution	06_in	altered splicing	-	splice	RB1_00192	-	bilateral rb	germline	nd	DNA	hemi/homozygous	isolated	Lohmann - Essen	1	unpublished	-
?/?	g.45867G>C	c.607+1G>C	substitution	06_in	altered splicing	-	splice	RB1_00192	-	unilateral rb	germline	blood	DNA	-	isolated	Zajaczek et al. (1999) Eur J Cancer 35(13):1824	1	published	-
?/?	g.45867G>C	c.607+1G>C + c.1633G>T	substitution	06_in	altered splicing	-	splice	RB1_00192	germline	bilateral rb	germline	tumor	DNA	heterozygous	isolated	Germany:Essen	1	-	-
?/?	g.45867G>T	c.607+1G>T	substitution	06_in	altered splicing	-	splice	RB1_00191	-	bilateral rb	germline inherited	blood	DNA	-	familial	Lohmann et al., 1996	1	published	-
?/?	g.45867G>T	c.607+1G>T	substitution	06_in	altered splicing	-	splice	RB1_00191	-	unilateral rb	germline	blood	DNA	not reported	isolated	Zajaczek et al., 1998	1	published	-
?/?	g.45867G>T	c.607+1G>T	substitution	06_in	altered splicing	-	splice	RB1_00191	-	bilateral rb	germline inherited	blood	DNA	-	familial lp	Klutz et al. (2002) Am J Hum Genet 71:174-9	1	published	-
?/?	g.45867G>T	c.607+1G>T	substitution	06_in	altered splicing	-	splice	RB1_00191	-	bilateral rb	germline	nd	DNA	-	isolated	Richter et al. (2003) Am J Hum Genet 72(2): 253-69.	1	published	-
?/?	g.45867G>T	c.607+1G>T	substitution	06_in	altered splicing	-	splice	RB1_00191	-	unilateral rb	germline	nd	DNA	-	familial	Richter et al. (2003) Am J Hum Genet 72(2): 253-69.	1	published	-
?/?	g.45867G>T	c.607+1G>T	substitution	06_in	altered splicing	-	splice	RB1_00191	-	unilateral rb	germline	blood	DNA	-	familial lp	Alonso et al. (2001) Hum Mutat 17(5): 412-22.	1	published	-
?/?	g.45867G>T	c.607+1G>T	substitution	06_in	altered splicing	-	splice	RB1_00191	-	bilateral rb	germline	blood	DNA	-	-	Houdayer et al. (2004) Hum Mutat 23(2): 193-202.	1	published	-
?/?	g.45867G>T	c.607+1G>T	substitution	06_in	altered splicing	-	splice	RB1_00191	-	bilateral rb	germline	blood	DNA	-	-	Houdayer et al. (2004) Hum Mutat 23(2): 193-202.	1	published	-
?/?	g.45867G>T	c.607+1G>T	substitution	06_in	altered splicing	-	splice	RB1_00191	-	bilateral rb	germline	nd	DNA	-	familial	Lohmann - Essen	1	unpublished	-
?/?	g.45867G>T	c.607+1G>T	substitution	06_in	altered splicing	-	splice	RB1_00191	-	bilateral rb	germline	nd	DNA	-	isolated	not reported, BL Gallie - Toronto	1	unpublished	-
?/?	g.45867G>T	c.607+1G>T	substitution	06_in	altered splicing	-	splice	RB1_00191	-	bilateral rb	germline	nd	DNA	-	isolated	not reported, BL Gallie - Toronto	1	unpublished	-
?/?	g.45867G>T	c.607+1G>T	substitution	06_in	altered splicing	-	splice	RB1_00191	-	bilateral rb	germline	blood	DNA	-	familial	-	1	published	-
?/?	g.45867G>T	c.607+1G>T	substitution	06_in	altered splicing	-	splice	RB1_00191	-	unilateral rb	germline	blood	DNA	-	familial	Alonso et al. (2005) Hum Mutat 25: 99	1	published	-
?/?	g.45867G>T	c.607+1G>T	substitution	06_in	altered splicing	-	splice	RB1_00191	-	rb	germline	blood	DNA	-	familial lp	Taylor et al. (2007) Hum Mutat 28: 284	1	published	-
?/?	g.45867G>T	c.607+1G>T	substitution	06_in	altered splicing	-	splice	RB1_00191	-	rb	germline	blood	DNA	-	familial lp	Taylor et al. (2007) Hum Mutat 28: 284	1	published	-
?/?	g.45867G>T	c.607+1G>T	substitution	06_in	altered splicing	-	splice	RB1_00191	-	rb	germline	blood	DNA	-	-	Houdayer et al. (2008) Hum Mutat 29: 975	1	published	-
?/?	g.45867insC	c.607+1_607+2insC	insertion	06_in	altered splicing	-	splice	RB1_01274	-	unilateral rb	germline	blood	DNA	-	isolated	Alonso et al. (2005) Hum Mutat 25: 99	1	published	-
?/?	g.45868T>G	c.607+2T>G	substitution	06_in	altered splicing	-	splice	RB1_00538	-	bilateral rb	germline	blood	DNA	-	isolated	Alonso et al. (2001) Hum Mutat 17(5): 412-22.	1	published	-
?/?	g.53437A>G	c.608-3416A>G	substitution	06_in	-	new exon	splice	RB1_00929	-	bilateral rb	germline	blood	DNA	-	-	Zhang et al. (2008) Hum Mutat 29: 475	1	published	-
?/?	g.56851A>G	c.608-2A>G	substitution	06_in	altered splicing	-	splice	RB1_01256	-	unilateral rb	germline	blood	DNA	-	isolated	Abouzeid et al. (2007) Mol Vis 13: 1740	1	published	-
?/?	g.56852del	c.608-1del	deletion	06_in	altered splicing	-	splice	RB1_00545	-	bilateral rb	germline	blood	DNA	-	isolated	Nichols et al. (2005) Hum Mutat 25(6): 566-74.	1	published	-
?/?	g.56852del	c.608-1del	deletion	06_in	altered splicing	-	splice	RB1_00545	-	bilateral rb	germline	blood	DNA	-	isolated	Babenko et al. (2002) Mol Biol (Mosk). 36(4):623-9.	1	published	-
?/?	g.45866G>A	c.608-1G>A	substitution	06_in	altered splicing	-	splice	RB1_00870	-	bilateral rb	germline	nd	DNA	-	isolated	Richter et al. (2003) Am J Hum Genet 72(2): 253-69.	1	published	-
?/?	g.56905_56906del	c.660_661del	Deletion	06_ex	-	p.(Val222Profs*2)	frameshift	RB1_02047	germline	unilateral rb	germline	blood	DNA	unknown	isolated	Houdayer - Paris	1	unpublished	-
?/+	g.56855del	c.610del	deletion	07_ex	-	-	frameshift	RB1_00872	-	bilateral rb	germline	nd	DNA	-	isolated	not reported, BL Gallie - Toronto	1	unpublished	-
+/+	g.56855G>T	c.610G>T	Substitution	07_ex	-	p.(Glu204*)	nonsense	RB1_01954	germline	unilateral rb	germline	blood and tumor	DNA	LOH	isolated	Lohmann, Germany:Essen	1	unpublished	-
?/?	g.56857A>G	c.612A>G	substitution	07_ex	-	p.Glu204Glu	unknown	RB1_01369	-	bilateral rb	germline	blood	DNA	-	isolated	Parsam et al. (2009) J Genet. 2009 Dec;88(4):517-27.	1	published	-
?/+	g.56857del	c.612del	deletion	07_ex	-	-	frameshift	RB1_00429	-	bilateral rb	germline	nd	DNA	-	isolated	not reported, BL Gallie - Toronto	1	unpublished	-
?/+	g.56858del	c.613del	deletion	07_ex	-	p.Val205Tyrfs*9	frameshift	RB1_00753	unknown	bilateral rb	germline	blood	DNA	-	familial	-	1	published	-
?/+	g.56858del	c.613del	deletion	07_ex	-	p.Val205Tyrfs*9	frameshift	RB1_00753	unknown	bilateral rb	germline	blood	DNA	-	familial	Brichard et al. (2006), Eur J Cancer.Jan;42(1):65-72.	1	published	-
?/+	g.56869insT	c.624_625insT	insertion	07_ex	-	p.(Glu209*)	frameshift	RB1_00722	unknown	bilateral rb	germline	blood	DNA	-	isolated	Babenko et al. (2002) Mol Biol (Mosk). 36(4):623-9.	1	published	-
?/?	g.56870G>T	c.625G>T	Substitution	07_ex	-	p.Glu209X	unknown	RB1_01607	germline	bilateral rb	germline	blood	DNA	-	isolated	not reported - Diana Rushlow, Gallie:Toronto	1	unpublished	-
+/?	g.56880	c.635delT	Deletion	7	-	p.L212fsX214	frameshift	RB1_02112	germline	bilateral rb	germline	blood	DNA	unknown	isolated	Argentina:Buenos Aires	1	unpublished	-
?/?	g.56885del	c.640del	Deletion	07_ex	-	p.Ile214Phefs*5	frameshift	RB1_01507	germline	bilateral rb	germline	blood	DNA	-	-	Abidi et al. (2011) Mol Vis.;17:3541-7	1	published	-
?/+	g.56889C>A	c.644C>A	substitution	07_ex	-	p.Ser215X	nonsense	RB1_00058	-	bilateral rb	germline	nd	DNA	-	isolated	Richter et al. (2003) Am J Hum Genet 72(2): 253-69.	1	published	-
?/+	g.56889C>A	c.644C>A	substitution	07_ex	-	p.Ser215X	nonsense	RB1_00058	-	bilateral rb	germline	blood	DNA	-	isolated	Nichols et al. (2005) Hum Mutat 25(6): 566-74.	1	published	-
?/+	g.56889C>A	c.644C>A	substitution	07_ex	-	p.Ser215X	nonsense	RB1_00058	-	bilateral rb	germline	blood	DNA	-	isolated	Nichols et al. (2005) Hum Mutat 25(6): 566-74.	1	published	-
?/?	g.56889C>G	c.644C>G	Substitution	07_ex	-	p.Ser215X	unknown	RB1_01602	germline	bilateral rb	germline	blood	DNA	-	isolated	not reported - Diana Rushlow, Gallie:Toronto	1	unpublished	-
?/+	g.56891_56895del	c.646_650del	deletion	07_ex	-	-	frameshift	RB1_00873	-	bilateral rb	germline	nd	DNA	-	isolated	Richter et al. (2003) Am J Hum Genet 72(2): 253-69.	1	published	-
?/?	g.56897T>G	c.652T>G	substitution	07_ex	-	p.Leu218Val	unknown	RB1_01368	-	bilateral rb	germline	blood	DNA	-	isolated	Parsam et al. (2009) J Genet. 2009 Dec;88(4):517-27.	1	published	-
?/?	g.56901T>C	c.656T>C	substitution	07_ex	-	p.Met219Thr	unknown	RB1_01376	-	unilateral rb	germline	retinoblastoma	DNA	homozygous	isolated	-	1	unpublished	Tumor w/homozygous (presumably deleterious) c.1463C>A (p.Ala488Glu) + homozygous p.Met219Thr. Blood only hetero Met219Thr. Father n/a
?/?	g.56903C>G	c.658C>G	substitution	07_ex	splice	p.Leu220Val/splice	missense-splice	RB1_00251	-	unilateral rb	germline	nd	DNA	-	familial	Lohmann - Essen	1	unpublished	-
?/?	g.56903C>G	c.658C>G	substitution	07_ex	splice	p.Leu220Val/splice	missense-splice	RB1_00251	-	rb	germline	blood	DNA	-	-	Houdayer et al. (2008) Hum Mutat 29: 975	1	published	-
?/?	g.56903C>G	c.658C>G	substitution	07_ex	splice	p.Leu220Val/splice	missense-splice	RB1_00251	-	unilateral rb	germline	blood	DNA	-	-	Zhang et al. (2008) Hum Mutat 29: 475	1	published	-
?/?	g.56903C>G	c.658C>G	substitution	07_ex	splice	p.Leu220Val/splice	missense-splice	RB1_00251	-	unilateral rb	germline	blood	DNA	-	-	Zhang et al. (2008) Hum Mutat 29: 475	1	published	-
?/?	g.56907_56925del19	c.662_680del19	Deletion	07_ex	-	-	frameshift	RB1_01606	germline	bilateral rb	germline	blood	DNA	-	familial	not reported - Diana Rushlow, Gallie:Toronto	1	published	-
?/+	g.56909_56910del	c.664_665del	deletion	07_ex	-	-	frameshift	RB1_00443	germline	unilateral rb	germline	nd	DNA	hemi/homozygous	familial	Lohmann - Essen	1	unpublished	-
+?/?	g.56913	c.668T>C	Substitution	7	-	p.223L>P	unknown	RB1_02111	germline	unilateral rb	germline	Retinoblastoma	DNA	heterozygous	familial low penetrance	Argentina:Buenos Aires	1	unpublished	-
?/+	g.56923del	c.678del	deletion	07_ex	-	p.Phe226Leufs*38	frameshift	RB1_00059	unknown	unilateral rb	germline	blood	DNA	not reported	-	Blanquet et al., 1993	1	published	-
?/+	g.56927A>T	c.682A>T	substitution	07_ex	-	p.Lys228X	nonsense	RB1_00655	-	bilateral rb	germline	nd	DNA	-	isolated	Richter et al. (2003) Am J Hum Genet 72(2): 253-69.	1	published	-
?/+	g.56928_56929dup	c.683_674dup	insertion	07_ex	-	p.Asn229fsX35	frameshift	RB1_00526	-	bilateral rb	germline	blood	DNA	-	isolated	Yu et al. (2001) Hum Mutat 18(3): 252.	1	published	-
?/+	g.56930_56931del	c.685_686del	deletion	07_ex	-	-	frameshift	RB1_00874	-	bilateral rb	germline	nd	DNA	-	isolated	Richter et al. (2003) Am J Hum Genet 72(2): 253-69.	1	published	-
+/?	-	c.687del	Deletion	07_ex	-	p.Ser230Hisfs*34	frameshift	RB1_01966	germline	retinoblastoma	germline	blood	DNA	unknown	isolated	Dommering et al. 2014, Germany:Essen	1	published	Previously reported in Mol et al. 2014
?/?	g.56933T>C	c.688T>C	substitution	07_ex	-	p.Ser230Pro	unknown	RB1_01333	-	rb	germline	blood	DNA	-	-	Houdayer et al. (2008) Hum Mutat 29: 975	1	published	-
?/+	g.56935C>A	c.689C>A	substitution	07_ex	-	p.Ser230X	nonsense	RB1_01191	-	bilateral rb	germline	blood	DNA	-	isolated	Alonso et al. (2005) Hum Mutat 25: 99	1	published	-
?/?	g.56939C>T	c.694C>T	substitution	07_ex	-	p.Pro232Ser	missense	RB1_00978	-	unilateral rb	germline	nd	DNA	-	isolated	not reported, BL Gallie - Toronto	1	unpublished	No tumor available. Proband is unilateral but spot on other eye. Mother carries the change and has retinal lesion.
?/?	g.56939delC	c.694delC	Deletion	07_ex	-	-	unknown	RB1_01576	germline	bilateral rb	germline	blood	DNA	-	isolated	-	1	unpublished	-
?/+	g.56944_56947dup	c.699_702dup	insertion	07_ex	-	p.Leu235Valfs*7	frameshift	RB1_00060	unknown	bilateral rb	germline	blood	DNA	not reported	isolated	Szijan et al., 1994	1	published	-
+/?	g.56946T>A	c.702T>A	Substitution	7	-	-	nonsense	RB1_01538	germline	bilateral rb	germline	leukocytes	DNA	unknown	isolated	Argentina: Buenos Aires	1	unpublished	-
+/?	-	c.709del	Deletion	07_ex	-	p.Glu237Asnfs*27	frameshift	RB1_01967	germline	retinoblastoma	germline	blood	DNA	unknown	isolated	Dommering et al. 2014, Germany:Essen	1	published	-
?/?	g.56954G>T	c.709G>T	Substitution	07_ex	-	p.Glu237X	unknown	RB1_01604	unknown	bilateral rb	germline	blood	DNA	-	unknown	not reported - Diana Rushlow, Gallie:Toronto	1	unpublished	-
?/?	g.56958del	c.713del	Deletion	07_ex	-	p.(Pro238Hisfs*26)	frameshift	RB1_02048	germline	bilateral rb	germline	blood	DNA	unknown	isolated	Houdayer - Paris	1	unpublished	-
?/+	g.56962T>G	c.717T>G	substitution	07_ex	-	p.Tyr239X	nonsense	RB1_00383	-	bilateral rb	germline	blood	DNA	-	isolated	Nichols et al. (2005) Hum Mutat 25(6): 566-74.	1	published	-
?/+	g.56962T>G	c.717T>G	substitution	07_ex	-	p.Tyr239X	nonsense	RB1_00383	-	bilateral rb	germline	nd	DNA	-	familial	Lohmann - Essen	1	unpublished	-
?/?	g.56962_56964delinsA	c.717_718+1delinsA	complex	07_ex	altered splicing	-	splice	RB1_00420	-	unilateral rb	germline	nd	DNA	heterozygous	isolated	Lohmann - Essen	1	unpublished	-
?/?	g.56962_56964delinsA	c.717_718+1delinsA + c.746C>T	complex	07_ex	altered splicing	-	splice	RB1_00420	germline	unilateral rb	germline	tumor	DNA	heterozygous	isolated	Germany:Essen	1	-	new germline mutation
?/+	g.56963A>T	c.718A>T	substitution	07_ex	-	p.Lys240X/splice	nonsense	RB1_00491	-	bilateral rb	germline	retinoblastoma	DNA	-	-	Matsumoto et al. (2003) Pediatr Int 45(6): 728-30.	1	published	-
?/?	g.56963_56964insA	c.718_719insA	Substitution	07_ex	-	-	frameshift	RB1_01605	germline	bilateral rb	germline	blood	DNA	-	unknown	not reported - Diana Rushlow, Gallie:Toronto	1	unpublished	-
?/?	g.56968G>A	c.718+5G>A	substitution	07_in	altered splicing	-	splice	RB1_00524	-	bilateral rb	germline	blood	DNA	-	isolated	Jakubowska,et al. (2001) Hum Mutat 18(5): 459.	1	published	-
?/?	g.56968G>A	c.718+5G>A	substitution	07_in	altered splicing	-	splice	RB1_00524	-	unilateral rb	germline	nd	DNA	-	isolated	not reported, BL Gallie - Toronto	1	unpublished	-
?/?	g.59639_59834del	c.719-12_861+41del	deletion	07_in	-	-	-	RB1_00909	-	bilateral rb	germline	nd	DNA	-	isolated	not reported, BL Gallie - Toronto	1	unpublished	-
?/?	g.59642C>G	c.719-9C>G	substitution	07_in	-	intron inclusion 8bp	splice	RB1_00539	-	bilateral rb	germline	blood	DNA	-	isolated	Alonso et al. (2001) Hum Mutat 17(5): 412-22.	1	published	-
?/?	g.59642C>G	c.719-9C>G	substitution	07_in	-	intron inclusion 8bp	splice	RB1_00539	-	bilateral rb	germline	blood	DNA	-	isolated	Nichols et al. (2005) Hum Mutat 25(6): 566-74.	1	published	-
+/?	-	c.719-3C>G	Substitution	07_in	-	-	splice	RB1_01968	germline	retinoblastoma	germline	blood	DNA	unknown	isolated	Dommering et al. 2014, Germany:Essen	1	published	No RNA available Predicted: new splice acceptor site in intron 7 leading to a frameshift
?/?	g.59649A>G	c.719?2A>G	Substitution	07_in	Altered splicing	-	unknown	RB1_01509	germline	unilateral rb	germline	blood	DNA	-	familial low penetrance	Abidi et al. (2011) Mol Vis.;17:3541-7	1	-	RB20 and RB21 (same family) have same causative splice site mutation. Fathers and other family members were healthy carriers of this mutation
?/+	g.56963insAA	c.720_721dup	insertion	07_ex	-	p.(Thr241Lysfs*24)	frameshift	RB1_00061	unknown	bilateral rb	germline	blood	DNA	not reported	isolated	Liu et al., 1995	1	published	-
?/?	g.59653_59657dup	c.721_725dup	Insertion	08_ex	-	p.(Val243Glnfs*23)	frameshift	RB1_02049	germline	bilateral rb	germline	blood	DNA	unknown	isolated	Houdayer - Paris	1	unpublished	-
?/+	g.59659_59663delins18	c.727_731delins18	complex	08_ex	-	p.Val243X	frameshift	RB1_00533	-	bilateral rb	germline	blood	DNA	-	isolated	Alonso et al. (2001) Hum Mutat 17(5): 412-22.	1	published	-
?/?	g.59662dup	c.730dup	Insertion	08_ex	-	p.(Ile244Asnfs*4)	frameshift	RB1_02050	germline	bilateral rb	germline	blood	DNA	unknown	isolated	Houdayer - Paris	1	published	-
+/+	g.59664_59665del	c.732_733del	Deletion	08_ex	-	p.(Pro245Hisfs*2)	frameshift	RB1_01866	germline	bilateral rb	germline	blood	DNA	unknown	isolated	Lohmann, Germany:Essen	1	unpublished	-
+/?	-	c.735_744delinsTGTCGACCC	Insertion/Deletion	08_ex	-	p.Ile246Valfs*18	frameshift	RB1_01969	germline	retinoblastoma	germline	blood	DNA	unknown	familial	Dommering et al. 2014, Germany:Essen	1	published	-
?/+	g.59670dup	c.738dup	insertion	08_ex	-	p.(Asn247*)	frameshift	RB1_00361	germline	bilateral rb	germline	nd	DNA	hemi/homozygous	not reported	Lohmann - Essen	1	unpublished	-
?/+	g.59677ins8	c.745_746ins8	insertion	08_ex	-	-	frameshift	RB1_00453	germline	bilateral rb	germline	nd	DNA	-	isolated	Lohmann - Essen	1	unpublished	-
?/?	g.59678C>A	c.746C>A	Substitution	08_ex	-	p.Ser249X	nonsense	RB1_01610	germline	bilateral rb	germline	blood	DNA	-	isolated	not reported - Diana Rushlow, Gallie:Toronto	1	unpublished	-
?/?	g.59678C>T	c.746C>T + c.717_718+1delinsA	substitution	08_ex	-	p.Ser249X	nonsense	RB1_00419	somatic	unilateral rb	germline	tumor	DNA	heterozygous	isolated	Germany:Essen	1	-	new germline mutation
?/+	g.59683C>T	c.751C>T	substitution	08_ex	-	p.Arg251X	nonsense	RB1_00062	-	rb	germline	blood	DNA	not reported	familial	Cowell et al., 1994	1	published	-
?/+	g.59683C>T	c.751C>T	substitution	08_ex	-	p.Arg251X	nonsense	RB1_00062	-	rb	germline	blood	DNA	not reported	familial	Cowell et al., 1994	1	published	-
?/+	g.59683C>T	c.751C>T	substitution	08_ex	-	p.Arg251X	nonsense	RB1_00062	-	bilateral rb	germline	blood	DNA	not reported	-	Cowell et al., 1994	1	published	-
?/+	g.59683C>T	c.751C>T	substitution	08_ex	-	p.Arg251X	nonsense	RB1_00062	-	bilateral rb	germline	blood	DNA	not reported	-	Cowell et al., 1994	1	published	-
?/+	g.59683C>T	c.751C>T	substitution	08_ex	-	p.Arg251X	nonsense	RB1_00062	-	bilateral rb	germline	blood	DNA	not reported	-	Cowell et al., 1994	1	published	-
?/+	g.59683C>T	c.751C>T	substitution	08_ex	-	p.Arg251X	nonsense	RB1_00062	-	bilateral rb	germline	blood	DNA	not reported	-	Cowell et al., 1994	1	published	-
?/+	g.59683C>T	c.751C>T	substitution	08_ex	-	p.Arg251X	nonsense	RB1_00062	-	bilateral rb	germline	blood	DNA	not reported	-	Cowell et al., 1994	1	published	-
?/+	g.59683C>T	c.751C>T	substitution	08_ex	-	p.Arg251X	nonsense	RB1_00062	-	bilateral rb	germline	blood	DNA	-	isolated	Lohmann et al., 1996	1	published	-
?/+	g.59683C>T	c.751C>T	substitution	08_ex	-	p.Arg251X	nonsense	RB1_00062	-	bilateral rb	germline	blood	DNA	-	isolated	Lohmann et al., 1996	1	published	-
?/+	g.59683C>T	c.751C>T	substitution	08_ex	-	p.Arg251X	nonsense	RB1_00062	-	bilateral rb	germline	blood	DNA	-	isolated	Lohmann et al., 1996	1	published	-
?/+	g.59683C>T	c.751C>T	substitution	08_ex	-	p.Arg251X	nonsense	RB1_00062	-	bilateral rb	germline	blood	DNA	-	isolated	Yilmaz et al., 1998	1	published	-
?/+	g.59683C>T	c.751C>T	substitution	08_ex	-	p.Arg251X	nonsense	RB1_00062	-	bilateral rb	germline	blood	DNA	-	isolated	Yilmaz et al., 1998	1	published	-
?/+	g.59683C>T	c.751C>T	substitution	08_ex	-	p.Arg251X	nonsense	RB1_00062	-	bilateral rb	germline	nd	DNA	-	isolated	Richter et al. (2003) Am J Hum Genet 72(2): 253-69.	1	published	-
?/+	g.59683C>T	c.751C>T	substitution	08_ex	-	p.Arg251X	nonsense	RB1_00062	-	bilateral rb	germline	nd	DNA	-	not reported	Richter et al. (2003) Am J Hum Genet 72(2): 253-69.	1	published	-
?/+	g.59683C>T	c.751C>T	substitution	08_ex	-	p.Arg251X	nonsense	RB1_00062	-	bilateral rb	germline	nd	DNA	-	familial	Richter et al. (2003) Am J Hum Genet 72(2): 253-69.	1	published	-
?/+	g.59683C>T	c.751C>T	substitution	08_ex	-	p.Arg251X	nonsense	RB1_00062	-	bilateral rb	germline	blood	DNA	-	-	Choy et al. (2002) Hum Mutat 20(5): 408.	1	published	-
?/+	g.59683C>T	c.751C>T	substitution	08_ex	-	p.Arg251X	nonsense	RB1_00062	-	rb	germline	blood	DNA	-	-	Tsai et al. (2004) Arch Ophthalmol 122:239	1	published	-
?/+	g.59683C>T	c.751C>T	substitution	08_ex	-	p.Arg251X	nonsense	RB1_00062	-	unilateral rb	germline	blood	DNA	-	isolated	Houdayer et al. (2004) Hum Mutat 23(2): 193-202.	1	published	-
?/+	g.59683C>T	c.751C>T	substitution	08_ex	-	p.Arg251X	nonsense	RB1_00062	-	bilateral rb	germline	blood	DNA	-	-	Houdayer et al. (2004) Hum Mutat 23(2): 193-202.	1	published	-
?/+	g.59683C>T	c.751C>T	substitution	08_ex	-	p.Arg251X	nonsense	RB1_00062	-	bilateral rb	germline	blood	DNA	-	isolated	Nichols et al. (2005) Hum Mutat 25(6): 566-74.	1	published	-
?/+	g.59683C>T	c.751C>T	substitution	08_ex	-	p.Arg251X	nonsense	RB1_00062	-	bilateral rb	germline	blood	DNA	-	isolated	Nichols et al. (2005) Hum Mutat 25(6): 566-74.	1	published	-
?/+	g.59683C>T	c.751C>T	substitution	08_ex	-	p.Arg251X	nonsense	RB1_00062	-	bilateral rb	germline	blood	DNA	-	familial	Babenko et al. (2002) Mol Biol (Mosk). 36(4):623-9.	1	published	-
?/+	g.59683C>T	c.751C>T	substitution	08_ex	-	p.Arg251X	nonsense	RB1_00062	-	bilateral rb	germline	nd	DNA	-	unknown	Lohmann - Essen	1	unpublished	-
?/+	g.59683C>T	c.751C>T	substitution	08_ex	-	p.Arg251X	nonsense	RB1_00062	-	bilateral rb	germline	nd	DNA	-	familial	Lohmann - Essen	1	unpublished	-
?/+	g.59683C>T	c.751C>T	substitution	08_ex	-	p.Arg251X	nonsense	RB1_00062	-	bilateral rb	germline	nd	DNA	-	isolated	Lohmann - Essen	1	unpublished	-
?/+	g.59683C>T	c.751C>T	substitution	08_ex	-	p.Arg251X	nonsense	RB1_00062	-	bilateral rb	germline	nd	DNA	-	isolated	Lohmann - Essen	1	unpublished	-
?/+	g.59683C>T	c.751C>T	substitution	08_ex	-	p.Arg251X	nonsense	RB1_00062	-	bilateral rb	germline	nd	DNA	-	not reported	Lohmann - Essen	1	unpublished	-
?/+	g.59683C>T	c.751C>T	substitution	08_ex	-	p.Arg251X	nonsense	RB1_00062	-	bilateral rb	germline	nd	DNA	-	-	not reported, BL Gallie - Toronto	1	unpublished	-
?/+	g.59683C>T	c.751C>T	substitution	08_ex	-	p.Arg251X	nonsense	RB1_00062	-	bilateral rb	germline	nd	DNA	-	-	not reported, BL Gallie - Toronto	1	unpublished	-
?/+	g.59683C>T	c.751C>T	substitution	08_ex	-	p.Arg251X	nonsense	RB1_00062	-	bilateral rb	germline	blood	DNA	-	familial	Alonso et al. (2005) Hum Mutat 25: 99	1	published	-
?/+	g.59683C>T	c.751C>T	substitution	08_ex	-	p.Arg251X	nonsense	RB1_00062	-	rb	germline	blood	DNA	-	familial	Taylor et al. (2007) Hum Mutat 28: 284	1	published	-
?/+	g.59683C>T	c.751C>T	substitution	08_ex	-	p.Arg251X	nonsense	RB1_00062	-	bilateral rb	germline	blood	DNA	-	isolated	Abouzeid et al. (2007) Mol Vis 13: 1740	1	published	-
?/+	g.59683C>T	c.751C>T	substitution	08_ex	-	p.Arg251X	nonsense	RB1_00062	-	bilateral rb	germline	blood	DNA	-	familial	Abouzeid et al. (2007) Mol Vis 13: 1740	1	published	-
?/?	g.59683C>T	c.751C>T + c.1333C>T	substitution	08_ex	-	p.Arg251X	nonsense	RB1_00062	germline	bilateral rb	germline	tumor	DNA	heterozygous	familial	Lohmann - Essen, Germany:Essen	1	unpublished	-
?/?	g.59683C>T	c.751C>T	substitution	08_ex	-	p.Arg251X	nonsense	RB1_00062	germline	bilateral rb	germline	blood	DNA	-	isolated	Seo et al., 2012	1	published	-
+/?	g.59683C>T	c.751C>T	substitution	08_ex	-	p.Arg251X	nonsense	RB1_00062	germline	bilateral rb	germline	blood	DNA	-	isolated	Malaysia:Kuala Lumpur	1	unpublished	-
?/+	g.59695C>T	c.763C>T	substitution	08_ex	-	p.Arg255X	nonsense	RB1_00063	-	rb	germline	blood	DNA	not reported	familial	Blanquet et al., 1994	1	published	-
?/+	g.59695C>T	c.763C>T	substitution	08_ex	-	p.Arg255X	nonsense	RB1_00063	-	bilateral rb	germline	blood	DNA	not reported	-	Blanquet et al., 1994	1	published	-
?/+	g.59695C>T	c.763C>T	substitution	08_ex	-	p.Arg255X	nonsense	RB1_00063	-	rb	germline	blood	DNA	not reported	familial	Blanquet et al., 1995	1	published	-
?/+	g.59695C>T	c.763C>T	substitution	08_ex	-	p.Arg255X	nonsense	RB1_00063	-	rb	germline	blood	DNA	not reported	familial	Blanquet et al., 1995	1	published	-
?/+	g.59695C>T	c.763C>T	substitution	08_ex	-	p.Arg255X	nonsense	RB1_00063	-	bilateral rb	germline	blood	DNA	not reported	-	Blanquet et al., 1995	1	published	-
?/+	g.59695C>T	c.763C>T	substitution	08_ex	-	p.Arg255X	nonsense	RB1_00063	-	bilateral rb	germline	blood	DNA	not reported	-	Blanquet et al., 1995	1	published	-
?/+	g.59695C>T	c.763C>T	substitution	08_ex	-	p.Arg255X	nonsense	RB1_00063	-	bilateral rb	germline	blood	DNA	not reported	-	Blanquet et al., 1995	1	published	-
?/+	g.59695C>T	c.763C>T	substitution	08_ex	-	p.Arg255X	nonsense	RB1_00063	-	bilateral rb	germline	blood	DNA	not reported	-	Cowell et al., 1994	1	published	-
?/+	g.59695C>T	c.763C>T	substitution	08_ex	-	p.Arg255X	nonsense	RB1_00063	-	bilateral rb	germline	blood	DNA	-	isolated	Lohmann et al., 1996	1	published	-
?/+	g.59695C>T	c.763C>T	substitution	08_ex	-	p.Arg255X	nonsense	RB1_00063	-	bilateral rb	germline	blood	DNA	-	isolated	Mateu et al., 1997	1	published	-
?/+	g.59695C>T	c.763C>T	substitution	08_ex	-	p.Arg255X	nonsense	RB1_00063	-	unilateral rb	germline	retinoblastoma	DNA	heterozygous	isolated	Kiran et al. (2003) Hum Mutat 22(4): 339.	1	published	-
?/+	g.59695C>T	c.763C>T	substitution	08_ex	-	p.Arg255X	nonsense	RB1_00063	-	bilateral rb	germline	blood	DNA	-	familial	Kiran et al. (2003) Hum Mutat 22(4): 339.	1	published	-
?/+	g.59695C>T	c.763C>T	substitution	08_ex	-	p.Arg255X	nonsense	RB1_00063	-	bilateral rb	germline	nd	DNA	-	isolated	Richter et al. (2003) Am J Hum Genet 72(2): 253-69.	1	published	-
?/+	g.59695C>T	c.763C>T	substitution	08_ex	-	p.Arg255X	nonsense	RB1_00063	-	bilateral rb	germline	nd	DNA	-	isolated	Richter et al. (2003) Am J Hum Genet 72(2): 253-69.	1	published	-
?/+	g.59695C>T	c.763C>T	substitution	08_ex	-	p.Arg255X	nonsense	RB1_00063	-	bilateral rb	germline	nd	DNA	-	isolated	Richter et al. (2003) Am J Hum Genet 72(2): 253-69.	1	published	-
?/+	g.59695C>T	c.763C>T	substitution	08_ex	-	p.Arg255X	nonsense	RB1_00063	-	bilateral rb	germline	blood	DNA	-	isolated	Alonso et al. (2001) Hum Mutat 17(5): 412-22.	1	published	-
?/+	g.59695C>T	c.763C>T	substitution	08_ex	-	p.Arg255X	nonsense	RB1_00063	-	bilateral rb	germline	blood	DNA	-	-	Houdayer et al. (2004) Hum Mutat 23(2): 193-202.	1	published	-
?/+	g.59695C>T	c.763C>T	substitution	08_ex	-	p.Arg255X	nonsense	RB1_00063	-	bilateral rb	germline	nd	DNA	-	isolated	Lohmann - Essen	1	unpublished	-
?/+	g.59695C>T	c.763C>T	substitution	08_ex	-	p.Arg255X	nonsense	RB1_00063	-	bilateral rb	germline	nd	DNA	-	isolated	Lohmann - Essen	1	unpublished	-
?/+	g.59695C>T	c.763C>T	substitution	08_ex	-	p.Arg255X	nonsense	RB1_00063	-	bilateral rb	germline	nd	DNA	-	isolated	Lohmann - Essen	1	unpublished	-
?/+	g.59695C>T	c.763C>T	substitution	08_ex	-	p.Arg255X	nonsense	RB1_00063	-	bilateral rb	germline	nd	DNA	-	familial	Lohmann - Essen	1	unpublished	-
?/+	g.59695C>T	c.763C>T	substitution	08_ex	-	p.Arg255X	nonsense	RB1_00063	-	unilateral rb	germline	nd	DNA	-	isolated	not reported, BL Gallie - Toronto	1	unpublished	-
?/+	g.59695C>T	c.763C>T	substitution	08_ex	-	p.Arg255X	nonsense	RB1_00063	-	rb	germline	blood	DNA	-	familial	Taylor et al. (2007) Hum Mutat 28: 284	1	published	-
?/+	g.59695C>T	c.763C>T	substitution	08_ex	-	p.Arg255X	nonsense	RB1_00063	-	rb	germline	blood	DNA	-	familial	Taylor et al. (2007) Hum Mutat 28: 284	1	published	-
?/+	g.59695C>T	c.763C>T	substitution	08_ex	-	p.Arg255X	nonsense	RB1_00063	-	bilateral rb	germline	blood	DNA	-	isolated	Abouzeid et al. (2007) Mol Vis 13: 1740	1	published	-
?/+	g.59695C>T	c.763C>T	substitution	08_ex	-	p.Arg255X	nonsense	RB1_00063	-	bilateral rb	germline	blood	DNA	-	isolated	Abouzeid et al. (2007) Mol Vis 13: 1740	1	published	-
?/?	g.59695C>T	c.763C>T	substitution	08_ex	-	p.Arg255X	nonsense	RB1_00063	germline	bilateral rb	germline	blood	DNA	-	isolated	-	1	unpublished	-
?/?	g.59695C>T	c.763C>T	substitution	08_ex	-	p.Arg255X	nonsense	RB1_00063	germline	bilateral rb	germline	blood	DNA	-	isolated	Seo et al., 2012	1	published	-
?/?	g.59695C>T	c.763C>T	substitution	08_ex	-	p.Arg255X	nonsense	RB1_00063	germline	bilateral rb	germline	blood	DNA	-	isolated	Seo et al., 2012	1	published	-
?/+	g.59699del	c.767del	deletion	08_ex	-	p.Gly256Valfs*8	frameshift	RB1_00064	unknown	bilateral rb	germline	blood	DNA	-	isolated	Lohmann et al., 1994	1	published	-
?/+	g.59699dup	c.767dup	insertion	08_ex	-	p.Gln257Serfs*14	frameshift	RB1_00065	unknown	rb	germline	blood	DNA	-	familial	Yilmaz et al., 1998	1	published	-
?/+	g.59701C>T	c.769C>T	substitution	08_ex	-	p.Gln257X	nonsense	RB1_00979	-	bilateral rb	germline	nd	DNA	-	isolated	Richter et al. (2003) Am J Hum Genet 72(2): 253-69.	1	published	-
?/+	g.59701C>T	c.769C>T	substitution	08_ex	-	p.Gln257X	nonsense	RB1_00979	-	bilateral rb	germline	nd	DNA	-	isolated	not reported, BL Gallie - Toronto	1	unpublished	-
?/+	g.59701C>T	c.769C>T	substitution	08_ex	-	p.Gln257X	nonsense	RB1_00979	-	bilateral rb	germline	blood	DNA	-	isolated	Alonso et al. (2005) Hum Mutat 25: 99	1	published	-
?/+	g.59704_59708del	c.772_776del	deletion	08_ex	-	p.Asn258Glufs*11	frameshift	RB1_00229	unknown	bilateral rb	germline	nd	DNA	-	familial	Richter et al. (2003) Am J Hum Genet 72(2): 253-69.	1	published	-
?/+	g.59704_59708del	c.772_776del	deletion	08_ex	-	p.Asn258Glufs*11	frameshift	RB1_00229	unknown	bilateral rb	germline	nd	DNA	-	isolated	Richter et al. (2003) Am J Hum Genet 72(2): 253-69.	1	published	-
?/+	g.59704_59708del	c.772_776del	deletion	08_ex	-	p.Asn258Glufs*11	frameshift	RB1_00229	unknown	bilateral rb	germline	nd	DNA	-	isolated	Lohmann - Essen	1	unpublished	-
?/+	g.59704_59708del	c.772_776del	deletion	08_ex	-	p.Asn258Glufs*11	frameshift	RB1_00229	unknown	bilateral rb	germline	nd	DNA	-	isolated	not reported, BL Gallie - Toronto	1	unpublished	-
?/+	g.59704_59708del	c.772_776del	deletion	08_ex	-	p.Asn258Glufs*11	frameshift	RB1_00229	unknown	bilateral rb	germline	blood	DNA	-	isolated	Abouzeid et al. (2007) Mol Vis 13: 1740	1	published	-
?/?	g.59701_59705del	c.772_776del	deletion	08_ex	-	p.Asn258Glufs*11	unknown	RB1_00229	unknown	rb	germline	blood	DNA	-	-	Zhang et al. (1997) Yan Ke Xue Bao 13: 5	1	published	-
?/?	g.59706_59712dup	c.774_780dup	Insertion	08_ex	-	p.(Ala261Glnfs*12)	frameshift	RB1_02051	germline	bilateral rb	germline	blood	DNA	unknown	isolated	Houdayer - Paris	1	unpublished	-
?/+	g.59707del	c.775del	deletion	08_ex	-	p.Arg259Glyfs*5	frameshift	RB1_00066	unknown	rb	germline inherited	blood	DNA	-	familial	Lohmann et al., 1994	1	published	-
?/+	g.59718del	c.786del	deletion	08_ex	-	p.(Ile263*)	frameshift	RB1_00297	germline	bilateral rb	germline	nd	DNA	-	isolated	Lohmann - Essen	1	unpublished	-
?/+	g.59726_50730dup	c.794_798dup	insertion	08_ex	-	p.Leu267Asnfs*3	frameshift	RB1_01354	unknown	bilateral rb	germline	blood	DNA	-	-	-	1	published	-
?/+	g.59728C>T	c.796C>T	substitution	08_ex	-	p.Gln266X	nonsense	RB1_00067	-	bilateral rb	germline	blood	DNA	-	isolated	Lohmann et al., 1996	1	published	-
?/+	g.59728C>T	c.796C>T	substitution	08_ex	-	p.Gln266X	nonsense	RB1_00067	-	bilateral rb	germline	blood	DNA	-	familial	Richter et al. (2003) Am J Hum Genet 72(2): 253-69.	1	published	-
?/+	g.59728C>T	c.796C>T	substitution	08_ex	-	p.Gln266X	nonsense	RB1_00067	-	bilateral rb	germline	blood	DNA	-	isolated	-	1	published	-
?/+	g.59730_59731dup	c.798_799dup	insertion	08_ex	-	p.Leu267Hisfs*2	frameshift	RB1_01205	unknown	bilateral rb	germline	blood	DNA	-	familial	Alonso et al. (2005) Hum Mutat 25: 99	1	published	-
?/?	g.59736ins8	c.804_805ins8	insertion	08_ex	-	-	-	RB1_00878	-	unilateral rb	germline	nd	DNA	-	familial	Richter et al. (2003) Am J Hum Genet 72(2): 253-69.	1	published	-
?/+	g.59738_59763del	c.806_831del	deletion	08_ex	-	-	frameshift	RB1_00879	-	bilateral rb	germline	nd	DNA	-	-	not reported, BL Gallie - Toronto	1	unpublished	-
?/+	g.59743dup	c.811dup	insertion	08_ex	-	p.Thr271Asnfs*5	frameshift	RB1_00981	germline	bilateral rb	germline	nd	DNA	hemi/homozygous	isolated	Lohmann - Essen	1	unpublished	-
?/?	g.59754del	c.822del	deletion	08_ex	-	p.Ile274Metfs*12	unknown	RB1_01218	unknown	bilateral rb	germline	blood	DNA	-	isolated	Alonso et al. (2005) Hum Mutat 25: 99	1	published	-
+/?	g.59755G>T	c.825G>T	Substitution	8	-	-	nonsense	RB1_01540	germline	bilateral rb	germline	leukocytes	DNA	unknown	isolated	Argentina: Buenos Aires	1	unpublished	-
?/+	g.59763_59764del	c.831_832del	deletion	08_ex	-	p.(Cys278*)	frameshift	RB1_00774	unknown	bilateral rb	germline	blood	DNA	-	isolated	Nichols et al. (2005) Hum Mutat 25(6): 566-74.	1	published	-
?/?	g.59764del	c.832del	Deletion	08_ex	-	p.(Cys278Valfs*8)	frameshift	RB1_02057	germline	bilateral rb	germline	blood	DNA	unknown	isolated	Houdayer - Paris	1	unpublished	-
?/+	g.59770G>T	c.838G>T	substitution	08_ex	-	p.Glu280X	nonsense	RB1_00721	-	bilateral rb	germline	blood	DNA	-	familial	Babenko et al. (2002) Mol Biol (Mosk). 36(4):623-9.	1	published	-
+/+	g.59780_59784del	c.848_852del	Deletion	08_ex	-	p.(Cys283Tyrfs*3)	frameshift	RB1_01408	unknown	bilateral rb	germline	Blood	DNA	unknown	isolated	Lohmann ??unpublished, Germany:Essen	1	unpublished	-
?/+	g.59784dup	c.852dup	insertion	08_ex	-	p.Ile285Tyrfs*3	frameshift	RB1_00346	germline	bilateral rb	germline	nd	DNA	-	isolated	Lohmann - Essen	1	unpublished	-
?/?	g.59785delAinsCGG	c.853delAinsCGG	Other/Complex	08_ex	-	-	unknown	RB1_01611	germline	bilateral rb	germline	blood	DNA	-	isolated	not reported - Diana Rushlow, Gallie:Toronto	1	unpublished	-
?/?	g.59789A>G	c.857A>G	Substitution	08_ex	-	p.Asp286Gly	unknown	RB1_01433	-	retinoblastoma	germline	nd	DNA	-	-	-	1	-	-
?/?	g.59792del	c.860del	deletion	08_ex	-	-	-	RB1_01356	-	bilateral rb	germline	blood	DNA	-	-	-	1	published	-
?/?	g.59793G>C	c.861G>C	substitution	08_ex	p.Glu287Asp/skip exon 8	p.Glu287Asp/skip exon 8	missense-splice	RB1_00540	-	bilateral rb	germline	blood	DNA	-	isolated	Alonso et al. (2001) Hum Mutat 17(5): 412-22.	1	published	-
+/?	g.59793G>C	c.861G>C	substitution	08_ex	skip exon 8	skip exon 8	splice	RB1_00540	germline	bilateral rb	germline	blood	DNA	-	isolated	Malaysia:Kuala Lumpur	1	unpublished	-
?/?	g.59794G>T	c.861+1G>T	Substitution	08_in	splice	-	splice	RB1_01609	germline	bilateral rb	germline	blood	DNA	-	isolated	not reported - Diana Rushlow, Gallie:Toronto	1	unpublished	-
?/?	g.59795T>C	c.861+2T>C	substitution	08_in	altered splicing	-	splice	RB1_00969	-	bilateral rb	germline	nd	DNA	-	isolated	Richter et al. (2003) Am J Hum Genet 72(2): 253-69.	1	published	-
?/?	g.59808T>C	c.861+15T>C	substitution	08_in	-	variant	variant	RB1_00194	-	bilateral rb	germline	blood	DNA	not reported	-	Blanquet et al., 1993	1	published	-
?/?	g.60621T>G	c.861+828T>G	substitution	08_in	-	splice new exon	splice new exon	RB1_01159	-	bilateral rb	germline	blood	DNA	-	-	Zhang et al. (2008) Hum Mutat 29: 475	1	published	-
?/?	g.61720T>C	c.862-10T>C	substitution	08_in	altered splicing	-	splice	RB1_00412	-	rb	germline	blood	DNA	-	familial lp	Lefevre et al. (2002) J Med Genet 39:E21	1	published	-
?/?	g.61720T>C	c.862-10T>C	substitution	08_in	altered splicing	-	splice	RB1_00412	-	bilateral rb	germline	blood	DNA	-	-	Houdayer et al. (2004) Hum Mutat 23(2): 193-202.	1	published	-
?/?	g.61720T>C	c.862-10T>C	substitution	08_in	altered splicing	-	splice	RB1_00412	-	unilateral rb	germline	blood	DNA	-	familial lp	Taylor et al. (2007) Hum Mutat 28: 284	1	published	-
?/?	g.61720T>C	c.862-10T>C	substitution	08_in	altered splicing	-	splice	RB1_00412	-	rb	germline	blood	DNA	-	-	Houdayer et al. (2008) Hum Mutat 29: 975	1	published	-
+/?	-	c.862-5T>G	Substitution	08_in	-	-	splice	RB1_01970	germline	retinoblastoma	germline	blood	DNA	unknown	familial	Dommering et al. 2014, Germany:Essen	1	published	Incomplete penetrance in 2 families (DER: 0.5) In frame deletion exon 9
?/?	-	c.862-5T>G	Substitution	08_in	-	-	splice	RB1_01970	germline	retinoblastoma	germline	blood	DNA	unknown	familial	Dommering et al. 2014, Germany:Essen	1	published	-
+/?	-	c.862-2del	Deletion	08_in	-	-	splice	RB1_01971	germline	retinoblastoma	germline	blood	DNA	unknown	isolated	Germany:Essen	1	published	No RNA available Predicted: alters the acceptor splice site of intron 8, leading to a skip of exon 9
?/?	g. 61729G>A	c.862-1G>A	Substitution	09_in	Splice site	-	unknown	RB1_01574	germline	bilateral rb	germline	blood	DNA	-	familial	-	1	-	-
?/?	g.61731T>C	c.863T>C	substitution	09_ex	-	p.Val288Ala	missense	RB1_00881	-	bilateral rb	germline	nd	DNA	-	isolated	Richter et al. (2003) Am J Hum Genet 72(2): 253-69.	1	unpublished	-
?/?	g.61731_61732del	c.863_864del	Deletion	09_ex	-	-	unknown	RB1_01679	germline	unilateral rb	germline	blood	DNA	-	isolated	not reported - Diana Rushlow, Gallie:Toronto	1	-	-
?/+	g.61737dup	c.869dup	insertion	09_ex	-	p.Asn290Lysfs*20	frameshift	RB1_00364	unknown	bilateral rb	germline	nd	DNA	-	isolated	not reported, BL Gallie - Toronto	1	unpublished	-
?/+	g.61748_61763dup	c.880_895dup	insertion	09_ex	-	p.(Phe299*)	frameshift	RB1_00068	unknown	bilateral rb	germline	blood	DNA	not reported	-	Blanquet et al., 1995	1	published	-
?/?	g.61749delA	c.884delA	Deletion	09_ex	-	-	frameshift	RB1_01612	germline	bilateral rb	germline	blood	DNA	-	isolated	not reported - Diana Rushlow, Gallie:Toronto	1	published	-
?/+	g.61750_61753del	c.885_888del	deletion	09_ex	-	p.(Asn295Lysfs*5)	frameshift	RB1_00534	unknown	bilateral rb	germline	blood	DNA	-	familial	Alonso et al. (2001) Hum Mutat 17(5): 412-22.	1	published	-
?/+	g.61756del	c.888del	deletion	09_ex	-	p.Phe296Leufs*5	frameshift	RB1_00499	unknown	bilateral rb	germline	blood	DNA	-	-	Houdayer et al. (2004) Hum Mutat 23(2): 193-202.	1	published	-
?/?	g.61757del	c.889del	Deletion	09_ex	-	p.Ile297Tyrfs*4	frameshift	RB1_01579	germline	bilateral rb	germline	blood	DNA	-	isolated	-	1	unpublished	-
?/+	g.61761del	c.893del	deletion	09_ex	-	p.Pro298Leufs*3	frameshift	RB1_00776	unknown	bilateral rb	germline	blood	DNA	-	isolated	Nichols et al. (2005) Hum Mutat 25(6): 566-74.	1	published	-
?/+	g.61761del	c.893del	deletion	09_ex	-	p.Pro298Leufs*3	frameshift	RB1_00776	unknown	bilateral rb	germline	blood	DNA	-	isolated	Nichols et al. (2005) Hum Mutat 25(6): 566-74.	1	published	-
?/+	g.61770dup	c.902dup	insertion	09_ex	-	p.Asn301Lysfs*9	frameshift	RB1_00985	germline	bilateral rb	germline	nd	DNA	-	isolated	Lohmann - Essen	1	unpublished	-
?/?	g.61773delC	c.905delC	Deletion	09_ex	-	-	unknown	RB1_01613	germline	bilateral rb	germline	blood	DNA	-	isolated	not reported - Diana Rushlow, Gallie:Toronto	1	unpublished	-
+/?	-	c.907_908del	Deletion	09_ex	-	p.Leu303Trpfs*6	frameshift	RB1_01972	germline	retinoblastoma	germline	blood	DNA	unknown	isolated	Dommering et al. 2014, Germany:Essen	1	published	-
?/?	g.61776T>A	c.908T>A	substitution	09_ex	-	p.Leu303His	missense	RB1_00705	-	bilateral rb	germline	blood	DNA	-	isolated	Babenko et al. (2002) Mol Biol (Mosk). 36(4):623-9.	1	published	-
?/+	g.61777del	c.909del	deletion	09_ex	-	p.Gly304Aspfs*3	frameshift	RB1_00069	unknown	bilateral rb	germline	blood	DNA	-	isolated	Lohmann et al., 1994	1	published	-
?/?	g.61778G>T	c.910G>T	Substitution	09_ex	-	p.Gly304X	unknown	RB1_01614	germline	bilateral rb	germline	blood	DNA	-	isolated	not reported - Diana Rushlow, Gallie:Toronto	1	unpublished	-
?/?	g.61784_61790del	c.916_922del	Deletion	09_ex	-	p.(Val306Leufs*24)	frameshift	RB1_02058	germline	bilateral rb	germline	blood	DNA	unknown	isolated	Houdayer - Paris	1	unpublished	-
?/?	g.61788C>T	c.920C>T	substitution	09_ex	-	p.Thr307Ile	missense	RB1_00395	-	unilateral rb	germline	nd	DNA	-	isolated	Richter et al. (2003) Am J Hum Genet 72(2): 253-69.	1	published	Tumor showed hetero Ser618X and hetero Thr307Iso. Blood showed only Thr307Iso.
?/?	g.61788C>T	c.920C>T	substitution	09_ex	-	p.Thr307Ile	missense	RB1_00395	-	unilateral rb	germline	blood	DNA	-	familial lp	-	1	published	-
?/?	g.61788C>T	c.920C>T	substitution	09_ex	-	p.Thr307Ile	missense	RB1_00395	-	unilateral rb	germline	blood	DNA	-	isolated	Parsam et al. (2009) J Genet. 2009 Dec;88(4):517-27.	1	published	-
?/?	g.61788_89delinsTGGACT	c.920_921delinsTGGACT	complex	09_ex	-	p.Thr307Metfs*4	unknown	RB1_01273	unknown	unilateral rb	germline	blood	DNA	-	isolated	Alonso et al. (2005) Hum Mutat 25: 99	1	published	-
?/+	g.61796del	c.928del	deletion	09_ex	-	-	frameshift	RB1_00883	-	bilateral rb	germline	nd	DNA	-	isolated	Richter et al. (2003) Am J Hum Genet 72(2): 253-69.	1	published	-
?/+	g.61796del	c.928del	deletion	09_ex	-	-	frameshift	RB1_00883	-	unilateral rb	germline	nd	DNA	-	isolated	Richter et al. (2003) Am J Hum Genet 72(2): 253-69.	1	unpublished	-
?/+	g.61796G>T	c.928G>T	substitution	09_ex	-	p.Gly310X	nonsense	RB1_00658	-	bilateral rb	germline	nd	DNA	-	isolated	Richter et al. (2003) Am J Hum Genet 72(2): 253-69.	1	published	-
?/?	g.61797G>A	c.929G>A	substitution	09_ex	-	p.Gly310Glu	missense variant	RB1_00070	-	unilateral rb	germline	blood	DNA	-	isolated	Nichols et al. (2005) Hum Mutat 25(6): 566-74.	1	published	-
?/+	g.61799del	c.931del	deletion	09_ex	-	p.Leu311Phefs*21	frameshift	RB1_01219	unknown	unilateral rb	germline	blood	DNA	-	isolated	Alonso et al. (2005) Hum Mutat 25: 99	1	published	-
?/?	g.61806A>G	c.938A>G	substitution	09_ex	-	p.Glu313Gly/splice	missense-splice	RB1_00500	-	bilateral rb	germline	blood	DNA	-	-	Houdayer et al. (2004) Hum Mutat 23(2): 193-202.	1	published	-
?/?	g.61807G>A	c.939G>A	substitution	09_ex	-	del:e9/p.Glu313Asp	missense-splice	RB1_00377	-	bilateral rb	germline	blood	DNA	-	-	Houdayer et al. (2004) Hum Mutat 23(2): 193-202.	1	published	-
?/?	g.61807G>A	c.939G>A	substitution	09_ex	-	del:e9/p.Glu313Asp	missense-splice	RB1_00377	-	bilateral rb	germline	blood	DNA	-	-	Zhang et al. (2008) Hum Mutat 29: 475	1	published	-
?/?	g.61807G>T	c.939G>T	substitution	09_ex	-	p.Glu313Asp/splice	splice	RB1_01243	-	rb	germline	blood	DNA	-	-	Houdayer et al. (2008) Hum Mutat 29: 975	1	published	-
?/?	g.61811A>G	c.939+4A>G	substitution	09_in	altered splicing	-	splice	RB1_01257	-	rb	germline	blood	DNA	-	-	Houdayer et al. (2008) Hum Mutat 29: 975	1	published	-
+/?	-	c.940-2A>C	Substitution	09_in	-	-	splice	RB1_01973	germline	retinoblastoma	germline	blood	DNA	unknown	isolated	Dommering et al. 2014, Germany:Essen	1	published	A>T, A>G reported in LOVD. No RNA available Predicted: alters the acceptor splice site of intron 9, leading to a skip of exon 10.
?/?	g.64328A>G	c.940-2A>G	substitution	09_in	altered splicing	-	splice	RB1_00312	-	bilateral rb	germline	blood	DNA	-	-	Zhang et al. (2008) Hum Mutat 29: 475	1	published	-
?/?	g.64329G>C	c.940-1G>C	substitution	09_in	altered splicing	-	splice	RB1_00195	-	bilateral rb	germline	blood	DNA	-	isolated	Lohmann et al., 1996	1	published	-
?/?	g.64329G>C	c.940-1G>C	substitution	09_in	altered splicing	-	splice	RB1_00195	-	bilateral rb	germline	blood	DNA	-	-	Houdayer et al. (2004) Hum Mutat 23(2): 193-202.	1	published	-
?/?	g.64329G>T	c.940-1G>T	substitution	09_in	altered splicing	-	splice	RB1_00223	-	bilateral rb	germline	blood	DNA	hemi/homozygous	familial	Lohmann - Essen	1	unpublished	-
?/?	g.64341_64344del	c.951_954del + c.1399C>T	deletion	10_ex	-	p.Asp330X	frameshift	RB1_00320	somatic	bilateral rb	germline	tumor	DNA	heterozygous	isolated	Germany:Essen	1	-	new germline mutation
?/+	g.64342del	c.952del	deletion	10_ex	-	p.Ser318Leufs*14	frameshift	RB1_00735	germline	bilateral rb	germline	nd	DNA	-	isolated	Lohmann - Essen	1	unpublished	-
?/+	g.64344del	c.954del	deletion	10_ex	-	p.(Lys319Asnfs*13)	frameshift	RB1_00224	germline	bilateral rb	germline	nd	DNA	-	familial	Lohmann - Essen	1	unpublished	-
?/+	g.64348C>T	c.958C>T	substitution	10_ex	-	p.Arg320X	nonsense	RB1_00072	-	rb	germline	blood	DNA	not reported	familial	Liu et al., 1995	1	published	-
?/+	g.64348C>T	c.958C>T	substitution	10_ex	-	p.Arg320X	nonsense	RB1_00072	-	unilateral rb	germline	blood	DNA	-	isolated	Lohmann et al., 1997	1	published	-
?/+	g.64348C>T	c.958C>T	substitution	10_ex	-	p.Arg320X	nonsense	RB1_00072	-	bilateral rb	germline	blood	DNA	-	isolated	Lohmann et al., 1996	1	published	-
?/+	g.64348C>T	c.958C>T	substitution	10_ex	-	p.Arg320X	nonsense	RB1_00072	-	rb	germline	blood	DNA	-	familial	Lohmann et al., 1996	1	published	-
?/+	g.64348C>T	c.958C>T	substitution	10_ex	-	p.Arg320X	nonsense	RB1_00072	-	bilateral rb	germline	blood	DNA	-	isolated	Lohmann et al., 1996	1	published	-
?/+	g.64348C>T	c.958C>T	substitution	10_ex	-	p.Arg320X	nonsense	RB1_00072	-	bilateral rb	germline	blood	DNA	-	isolated	Lohmann et al., 1996	1	published	-
?/+	g.64348C>T	c.958C>T	substitution	10_ex	-	p.Arg320X	nonsense	RB1_00072	-	bilateral rb	germline inherited	blood	DNA	-	familial	Yilmaz et al., 1998	1	published	-
?/+	g.64348C>T	c.958C>T	substitution	10_ex	-	p.Arg320X	nonsense	RB1_00072	-	unilateral rb	germline	retinoblastoma	DNA	-	isolated	Braggio et al. (2004) J Clin Pathol 57(6): 585-90.	1	published	-
?/+	g.64348C>T	c.958C>T	substitution	10_ex	-	p.Arg320X	nonsense	RB1_00072	-	unilateral rb	germline	retinoblastoma	DNA	homozygous	-	Kiran et al. (2003) Hum Mutat 22(4): 339.	1	published	-
?/+	g.64348C>T	c.958C>T	substitution	10_ex	-	p.Arg320X	nonsense	RB1_00072	-	bilateral rb	germline	nd	DNA	-	isolated	Richter et al. (2003) Am J Hum Genet 72(2): 253-69.	1	published	-
?/+	g.64348C>T	c.958C>T	substitution	10_ex	-	p.Arg320X	nonsense	RB1_00072	-	bilateral rb	germline	nd	DNA	-	isolated	Richter et al. (2003) Am J Hum Genet 72(2): 253-69.	1	published	-
?/+	g.64348C>T	c.958C>T	substitution	10_ex	-	p.Arg320X	nonsense	RB1_00072	-	bilateral rb	germline	nd	DNA	-	isolated	Richter et al. (2003) Am J Hum Genet 72(2): 253-69.	1	published	-
?/+	g.64348C>T	c.958C>T	substitution	10_ex	-	p.Arg320X	nonsense	RB1_00072	-	bilateral rb	germline	nd	DNA	-	isolated	Richter et al. (2003) Am J Hum Genet 72(2): 253-69.	1	published	-
?/+	g.64348C>T	c.958C>T	substitution	10_ex	-	p.Arg320X	nonsense	RB1_00072	-	bilateral rb	germline	nd	DNA	-	familial	Richter et al. (2003) Am J Hum Genet 72(2): 253-69.	1	published	-
?/+	g.64348C>T	c.958C>T	substitution	10_ex	-	p.Arg320X	nonsense	RB1_00072	-	bilateral rb	germline	nd	DNA	-	familial	Richter et al. (2003) Am J Hum Genet 72(2): 253-69.	1	published	-
?/+	g.64348C>T	c.958C>T	substitution	10_ex	-	p.Arg320X	nonsense	RB1_00072	-	bilateral rb	germline	nd	DNA	-	isolated	Richter et al. (2003) Am J Hum Genet 72(2): 253-69.	1	published	-
?/+	g.64348C>T	c.958C>T	substitution	10_ex	-	p.Arg320X	nonsense	RB1_00072	-	bilateral rb	germline	nd	DNA	-	isolated	Richter et al. (2003) Am J Hum Genet 72(2): 253-69.	1	published	-
?/+	g.64348C>T	c.958C>T	substitution	10_ex	-	p.Arg320X	nonsense	RB1_00072	-	bilateral rb	germline	nd	DNA	-	-	Richter et al. (2003) Am J Hum Genet 72(2): 253-69.	1	published	-
?/+	g.64348C>T	c.958C>T	substitution	10_ex	-	p.Arg320X	nonsense	RB1_00072	-	bilateral rb	germline	blood	DNA	-	isolated	Choy et al. (2002) Hum Mutat 20(5): 408.	1	published	-
?/+	g.64348C>T	c.958C>T	substitution	10_ex	-	p.Arg320X	nonsense	RB1_00072	-	bilateral rb	germline	blood	DNA	-	isolated	Choy et al. (2002) Hum Mutat 20(5): 408.	1	published	-
?/+	g.64348C>T	c.958C>T	substitution	10_ex	-	p.Arg320X	nonsense	RB1_00072	-	bilateral rb	germline	blood	DNA	-	isolated	Alonso et al. (2001) Hum Mutat 17(5): 412-22.	1	published	-
?/+	g.64348C>T	c.958C>T	substitution	10_ex	-	p.Arg320X	nonsense	RB1_00072	-	bilateral rb	germline	blood	DNA	-	-	Houdayer et al. (2004) Hum Mutat 23(2): 193-202.	1	published	-
?/+	g.64348C>T	c.958C>T	substitution	10_ex	-	p.Arg320X	nonsense	RB1_00072	-	bilateral rb	germline	blood	DNA	-	-	Houdayer et al. (2004) Hum Mutat 23(2): 193-202.	1	published	-
?/+	g.64348C>T	c.958C>T	substitution	10_ex	-	p.Arg320X	nonsense	RB1_00072	-	bilateral rb	germline	blood	DNA	-	-	Houdayer et al. (2004) Hum Mutat 23(2): 193-202.	1	published	-
?/+	g.64348C>T	c.958C>T	substitution	10_ex	-	p.Arg320X	nonsense	RB1_00072	-	bilateral rb	germline	blood	DNA	-	-	Houdayer et al. (2004) Hum Mutat 23(2): 193-202.	1	published	-
?/+	g.64348C>T	c.958C>T	substitution	10_ex	-	p.Arg320X	nonsense	RB1_00072	-	bilateral rb	germline	blood	DNA	-	-	Houdayer et al. (2004) Hum Mutat 23(2): 193-202.	1	published	-
?/+	g.64348C>T	c.958C>T	substitution	10_ex	-	p.Arg320X	nonsense	RB1_00072	-	bilateral rb	germline	blood	DNA	-	-	Houdayer et al. (2004) Hum Mutat 23(2): 193-202.	1	published	-
?/+	g.64348C>T	c.958C>T	substitution	10_ex	-	p.Arg320X	nonsense	RB1_00072	-	bilateral rb	germline	nd	DNA	-	isolated	Lohmann - Essen	1	unpublished	-
?/+	g.64348C>T	c.958C>T	substitution	10_ex	-	p.Arg320X	nonsense	RB1_00072	-	bilateral rb	germline	nd	DNA	hemi/homozygous	isolated	Lohmann - Essen	1	unpublished	-
?/+	g.64348C>T	c.958C>T	substitution	10_ex	-	p.Arg320X	nonsense	RB1_00072	-	bilateral rb	germline	nd	DNA	-	isolated	Lohmann - Essen	1	unpublished	-
?/+	g.64348C>T	c.958C>T	substitution	10_ex	-	p.Arg320X	nonsense	RB1_00072	-	bilateral rb	germline	nd	DNA	-	-	not reported, BL Gallie - Toronto	1	unpublished	-
?/+	g.64348C>T	c.958C>T	substitution	10_ex	-	p.Arg320X	nonsense	RB1_00072	-	bilateral rb	germline	nd	DNA	-	isolated	not reported, BL Gallie - Toronto	1	unpublished	-
?/+	g.64348C>T	c.958C>T	substitution	10_ex	-	p.Arg320X	nonsense	RB1_00072	-	bilateral rb	germline	nd	DNA	-	isolated	not reported, BL Gallie - Toronto	1	unpublished	-
?/+	g.64348C>T	c.958C>T	substitution	10_ex	-	p.Arg320X	nonsense	RB1_00072	-	bilateral rb	germline	nd	DNA	-	-	not reported, BL Gallie - Toronto	1	unpublished	-
?/+	g.64348C>T	c.958C>T	substitution	10_ex	-	p.Arg320X	nonsense	RB1_00072	-	bilateral rb	germline	nd	DNA	-	isolated	not reported, BL Gallie - Toronto	1	unpublished	-
?/+	g.64348C>T	c.958C>T	substitution	10_ex	-	p.Arg320X	nonsense	RB1_00072	-	bilateral rb	germline	nd	DNA	-	familial	not reported, BL Gallie - Toronto	1	unpublished	-
?/+	g.64348C>T	c.958C>T	substitution	10_ex	-	p.Arg320X	nonsense	RB1_00072	-	bilateral rb	germline	nd	DNA	-	isolated	not reported, BL Gallie - Toronto	1	unpublished	-
?/+	g.64348C>T	c.958C>T	substitution	10_ex	-	p.Arg320X	nonsense	RB1_00072	-	bilateral rb	germline	nd	DNA	-	familial	not reported, BL Gallie - Toronto	1	unpublished	-
?/+	g.64348C>T	c.958C>T	substitution	10_ex	-	p.Arg320X	nonsense	RB1_00072	-	bilateral rb	germline	blood	DNA	-	isolated	-	1	published	-
?/+	g.64348C>T	c.958C>T	substitution	10_ex	-	p.Arg320X	nonsense	RB1_00072	-	rb	germline	nd	DNA	-	-	-	1	-	-
?/+	g.64348C>T	c.958C>T	substitution	10_ex	-	p.Arg320X	nonsense	RB1_00072	-	bilateral rb	germline	blood	DNA	-	isolated	Alonso et al. (2005) Hum Mutat 25: 99	1	published	-
?/+	g.64348C>T	c.958C>T	substitution	10_ex	-	p.Arg320X	nonsense	RB1_00072	-	bilateral rb	germline	blood	DNA	-	familial	Alonso et al. (2005) Hum Mutat 25: 99	1	published	-
?/+	g.64348C>T	c.958C>T	substitution	10_ex	-	p.Arg320X	nonsense	RB1_00072	-	bilateral rb	germline	blood	DNA	-	isolated	Alonso et al. (2005) Hum Mutat 25: 99	1	published	-
?/+	g.64348C>T	c.958C>T	substitution	10_ex	-	p.Arg320X	nonsense	RB1_00072	-	bilateral rb	germline	blood	DNA	-	isolated	Alonso et al. (2005) Hum Mutat 25: 99	1	published	-
?/+	g.64348C>T	c.958C>T	substitution	10_ex	-	p.Arg320X	nonsense	RB1_00072	-	bilateral rb	germline	blood	DNA	-	isolated	Alonso et al. (2005) Hum Mutat 25: 99	1	published	-
?/+	g.64348C>T	c.958C>T	substitution	10_ex	-	p.Arg320X	nonsense	RB1_00072	-	bilateral rb	germline	blood	DNA	-	familial	Taylor et al. (2007) Hum Mutat 28: 284	1	published	-
?/+	g.64348C>T	c.958C>T	substitution	10_ex	-	p.Arg320X	nonsense	RB1_00072	-	bilateral rb	germline	blood	DNA	-	isolated	Abouzeid et al. (2007) Mol Vis 13: 1740	1	published	-
?/+	g.64348C>T	c.958C>T	substitution	10_ex	-	p.Arg320X	nonsense	RB1_00072	-	bilateral rb	germline	blood	DNA	-	isolated	Abouzeid et al. (2007) Mol Vis 13: 1740	1	published	-
?/+	g.64348C>T	c.958C>T	substitution	10_ex	-	p.Arg320X	nonsense	RB1_00072	-	bilateral rb	germline	blood	DNA	-	isolated	-	1	published	-
?/+	g.64348C>T	c.958C>T	substitution	10_ex	-	p.Arg320X	nonsense	RB1_00072	-	unilateral rb	germline	blood	DNA	-	isolated	-	1	published	-
?/+	g.64348C>T	c.958C>T	substitution	10_ex	-	p.Arg320X	nonsense	RB1_00072	-	bilateral rb	germline	blood	DNA	-	isolated	-	1	published	-
?/?	g.64348C>T	c.958C>T	substitution	10_ex	-	p.Arg320X	nonsense	RB1_00072	germline	bilateral rb	germline	blood	DNA	-	isolated	-	1	unpublished	-
?/?	g.64348del	c.958del	Deletion	10_ex	-	p.(Arg320Aspfs*12)	frameshift	RB1_02059	germline	bilateral rb	germline	blood	DNA	unknown	isolated	Houdayer - Paris	1	unpublished	-
?/+	g.64353C>A	c.963C>A	substitution	10_ex	-	p.Tyr321X	nonsense	RB1_00659	-	bilateral rb	germline	nd	DNA	-	isolated	Richter et al. (2003) Am J Hum Genet 72(2): 253-69.	1	published	-
?/+	g.64353C>A	c.963C>A	substitution	10_ex	-	p.Tyr321X	nonsense	RB1_00659	-	bilateral rb	germline	blood	DNA	-	isolated	Alonso et al. (2005) Hum Mutat 25: 99	1	published	-
?/+	g.64354G>T	c.964G>T	substitution	10_ex	-	p.Glu322X	nonsense	RB1_00357	-	bilateral rb	germline	blood	DNA	-	isolated	Lohmann et al., 1996	1	published	-
?/+	g.64354G>T	c.964G>T	substitution	10_ex	-	p.Glu322X	nonsense	RB1_00357	-	bilateral rb	germline	nd	DNA	-	familial	not reported, BL Gallie - Toronto	1	unpublished	-
?/+	g.64354G>T	c.964G>T	substitution	10_ex	-	p.Glu322X	nonsense	RB1_00357	-	rb	germline	blood	DNA	-	familial	Taylor et al. (2007) Hum Mutat 28: 284	1	published	-
?/+	g.64357G>T	c.967G>T	substitution	10_ex	-	p.Glu323X	nonsense	RB1_00074	-	bilateral rb	germline	nd	DNA	-	isolated	Richter et al. (2003) Am J Hum Genet 72(2): 253-69.	1	published	-
?/+	g.64357G>T	c.967G>T	substitution	10_ex	-	p.Glu323X	nonsense	RB1_00074	-	bilateral rb	germline	nd	DNA	-	isolated	Richter et al. (2003) Am J Hum Genet 72(2): 253-69.	1	published	-
?/+	g.64357G>T	c.967G>T	substitution	10_ex	-	p.Glu323X	nonsense	RB1_00074	-	bilateral rb	germline	blood	DNA	-	isolated	Alonso et al. (2005) Hum Mutat 25: 99	1	published	-
?/+	g.64363del	c.973del	deletion	10_ex	-	p.Tyr325Ilefs*7	frameshift	RB1_00371	germline	bilateral rb	germline	nd	DNA	heterozygous	isolated	Lohmann - Essen	1	unpublished	-
?/+	g.64365T>G	c.975T>G	substitution	10_ex	-	p.Tyr325X	nonsense	RB1_00480	-	unilateral rb	germline	retinoblastoma	DNA	heterozygous	-	Kiran et al. (2003) Hum Mutat 22(4): 339.	1	published	-
?/+	g.64368del	c.978del	deletion	10_ex	-	-	frameshift	RB1_00498	-	bilateral rb	germline	blood	DNA	-	-	Houdayer et al. (2004) Hum Mutat 23(2): 193-202.	1	published	-
?/+	g.64369_64423dup	c.979_1033dup	insertion	10_ex	-	p.Thr345Lysfs*3	frameshift	RB1_00075	unknown	bilateral rb	germline	retinoblastoma	DNA	hemi/homozygous	isolated	Dunn et al., 1989	1	published	-
?/+	g.64369_64423dup	c.979_1033dup	insertion	10_ex	-	p.Thr345Lysfs*3	frameshift	RB1_00075	unknown	bilateral rb	germline	nd	DNA	-	isolated	Richter et al. (2003) Am J Hum Genet 72(2): 253-69.	1	unpublished	-
?/?	g.64384del	c.994del + c.1147dup	deletion	10_ex	-	p.Asp332Metfs*17	frameshift	RB1_00368	germline	bilateral rb	germline	tumor	DNA	heterozygous	isolated	Germany:Essen	1	-	new germline mutation
?/?	g.64390del	c.1000del	Deletion	10_ex	-	p.(Arg334Aspfs*15)	frameshift	RB1_02060	germline	bilateral rb	germline	blood	DNA	unknown	isolated	Houdayer - Paris	1	unpublished	-
?/+	g.64394T>A	c.1004T>A	substitution	10_ex	-	p.Leu335X	nonsense	RB1_00225	-	unilateral rb	germline	nd	DNA	heterozygous	familial	Lohmann - Essen	1	unpublished	founder
?/+	g.64395del	c.1005del	deletion	10_ex	-	p.Leu335Phefs*14	frameshift	RB1_00365	germline	bilateral rb	germline	nd	DNA	hemi/homozygous	isolated	Lohmann - Essen	1	unpublished	-
?/?	g.64400delT	c.1010delT	Deletion	10_ex	-	-	frameshift	RB1_01618	germline	bilateral rb	germline	blood	DNA	-	unknown	not reported - Diana Rushlow, Gallie:Toronto	1	unpublished	Fam history possibly positive
?/?	g.64402del	c.1012del	deletion	10_ex	-	-	-	RB1_01220	-	bilateral rb	germline	blood	DNA	-	isolated	Najera et al. (2001) Med Clin (Barc) 116: 365	1	published	-
?/+	g.64407del	c.1017del	deletion	10_ex	-	p.His339Glnfs*10	frameshift	RB1_01378	unknown	bilateral retinoma	germline	blood	DNA	-	familial	Abouzeid et al. (2009), Mol Vis.;15:771-7	1	published	-
?/?	g.64411A>T	c.1021A>T	Substitution	10_ex	-	p.Lys341X	nonsense	RB1_01617	germline	bilateral rb	germline	blood	DNA	-	unknown	not reported - Diana Rushlow, Gallie:Toronto	1	unpublished	-
?/+	g.64414del	c.1024del	deletion	10_ex	-	p.Thr342Leufs*7	frameshift	RB1_00497	unknown	bilateral rb	germline	blood	DNA	-	-	Houdayer et al. (2004) Hum Mutat 23(2): 193-202.	1	published	-
?/+	g.64414del	c.1024del	deletion	10_ex	-	p.Thr342Leufs*7	frameshift	RB1_00497	unknown	rb	germline	blood	DNA	-	familial	Taylor et al. (2007) Hum Mutat 28: 284	1	published	-
?/+	g.64417_64418del	c.1027_1028del	deletion	10_ex	-	p.(Leu343Serfs*3)	frameshift	RB1_00754	unknown	bilateral rb	germline	blood	DNA	-	familial	-	1	published	-
?/+	g.64417_64418del	c.1027_1028del	deletion	10_ex	-	p.(Leu343Serfs*3)	frameshift	RB1_00754	unknown	rb	germline	nd	DNA	-	familial	JL Gala - Brussels	1	unpublished	-
?/+	g.64420C>T	c.1030C>T	substitution	10_ex	-	p.Gln344X	nonsense	RB1_00222	-	bilateral rb	germline	blood	DNA	-	-	Houdayer et al. (2004) Hum Mutat 23(2): 193-202.	1	published	-
?/+	g.64420C>T	c.1030C>T	substitution	10_ex	-	p.Gln344X	nonsense	RB1_00222	-	bilateral rb	germline	blood	DNA	-	isolated	Nichols et al. (2005) Hum Mutat 25(6): 566-74.	1	published	-
?/?	g.64420C>T	c.1030C>T	substitution	10_ex	-	p.Gln344X	nonsense	RB1_00222	-	bilateral rb	germline	blood	DNA	unknown	isolated	Germany:Essen	1	unpublished	-
?/?	g.64429_64442del	c.1039_1049+3del	deletion	10_ex	altered splicing	-	splice	RB1_00076	-	bilateral rb	germline	blood	DNA	not reported	-	Cowell et al., 1994	1	published	-
?/?	g.64429_64442del	c.1039_1049+3del	deletion	10_ex	altered splicing	-	splice	RB1_00076	-	rb	germline	blood	DNA	not reported	familial	Liu et al., 1995	1	published	-
?/?	g.64441del	c.1049del	deletion	10_in	altered splicing	-	splice	RB1_01221	-	rb	germline	blood	DNA	-	-	Houdayer et al. (2008) Hum Mutat 29: 975	1	published	-
?/?	g.64442A>G	c.1049+3A>G	substitution	10_in	altered splicing	-	splice	RB1_01258	-	bilateral rb	germline	blood	DNA	-	-	Zhang et al. (2008) HumMutat 29: 475	1	published	-
+/+	g.65361_65363delinsAA	c.1050-3_1050-1delinsAA	Other/Complex	10_in	-	-	unknown	RB1_01853	germline	bilateral rb	germline	blood	DNA	unknown	familial	Lohmann, Germany:Essen	1	unpublished	-
?/?	g.65362A>G	c.1050-2A>G	substitution	10_in	altered splicing	-	splice	RB1_00196	-	bilateral rb	germline	retinoblastoma	DNA	hemi/homozygous	isolated	Shimizu et al., 1994	1	published	-
?/?	g.65363G>C	c.1050-1G>C	substitution	10_in	altered splicing	-	splice	RB1_00442	germline	bilateral rb	germline	blood	DNA	unknown	isolated	Renieri- Siena	1	unpublished	-
+/?	-	c.1050-1G>A	Substitution	11	r.1216_1228del	p.Ser350Argfs*13	frameshift	RB1_02103	germline	unilateral rb	germline	peripheral blood	RNA	-	isolated	Australia:Adelaide	1	unpublished	-
?/?	g.65366T>G	c.1052T>G	substitution	11_ex	-	p.Phe351Cys	missense	RB1_00797	-	bilateral rb	germline	nd	DNA	-	not reported	Richter et al. (2003) Am J Hum Genet 72(2): 253-69.	1	unpublished	-
?/+	g.65374C>T	c.1060C>T	substitution	11_ex	-	p.Gln354X	nonsense	RB1_00077	-	bilateral rb	germline	blood	DNA	-	isolated	Lohmann et al., 1996	1	published	-
?/+	g.65371_65372del	c.1060_1061del	deletion	11_ex	-	p.(Gln354Glufs*7)	frameshift	RB1_00798	unknown	bilateral rb	germline	nd	DNA	-	isolated	Richter et al. (2003) Am J Hum Genet 72(2): 253-69.	1	published	-
?/+	g.65374_65375del	c.1060_1061del	deletion	11_ex	-	p.(Gln354Glufs*7)	frameshift	RB1_01315	unknown	bilateral rb	germline	blood	DNA	-	not reported	Alonso et al. (2005) Hum Mutat 25: 99	1	published	-
?/+	g.65386C>T	c.1072C>T	substitution	11_ex	-	p.Arg358X	nonsense	RB1_00008	-	unilateral rb	germline	blood	DNA	not reported	-	Blanquet et al., 1995	1	published	-
?/+	g.65386C>T	c.1072C>T	substitution	11_ex	-	p.Arg358X	nonsense	RB1_00008	-	bilateral rb	germline	blood	DNA	not reported	isolated	Liu et al., 1995	1	published	-
?/+	g.65386C>T	c.1072C>T	substitution	11_ex	-	p.Arg358X	nonsense	RB1_00008	-	bilateral rb	germline inherited	blood	DNA	-	familial	Lohmann et al., 1996	1	published	-
?/+	g.65386C>T	c.1072C>T	substitution	11_ex	-	p.Arg358X	nonsense	RB1_00008	-	rb	germline	blood	DNA	-	familial	Lohmann et al., 1996	1	published	-
?/+	g.65386C>T	c.1072C>T	substitution	11_ex	-	p.Arg358X	nonsense	RB1_00008	-	bilateral rb	germline inherited	blood	DNA	-	familial	Lohmann et al., 1996	1	published	-
?/+	g.65386C>T	c.1072C>T	substitution	11_ex	-	p.Arg358X	nonsense	RB1_00008	-	rb	germline	blood	DNA	-	familial	Lohmann et al., 1996	1	published	-
?/+	g.65386C>T	c.1072C>T	substitution	11_ex	-	p.Arg358X	nonsense	RB1_00008	-	bilateral rb	germline	blood	DNA	-	isolated	Yilmaz et al., 1998	1	published	-
?/+	g.65386C>T	c.1072C>T	substitution	11_ex	-	p.Arg358X	nonsense	RB1_00008	-	unilateral rb	germline	blood	DNA	not reported	isolated	Zajaczek et al., 1998	1	published	-
?/+	g.65386C>T	c.1072C>T	substitution	11_ex	-	p.Arg358X	nonsense	RB1_00008	-	bilateral rb	germline	nd	DNA	-	familial	Richter et al. (2003) Am J Hum Genet 72(2): 253-69.	1	published	-
?/+	g.65386C>T	c.1072C>T	substitution	11_ex	-	p.Arg358X	nonsense	RB1_00008	-	bilateral rb	germline	nd	DNA	-	isolated	Richter et al. (2003) Am J Hum Genet 72(2): 253-69.	1	published	-
?/+	g.65386C>T	c.1072C>T	substitution	11_ex	-	p.Arg358X	nonsense	RB1_00008	-	bilateral rb	germline	nd	DNA	-	isolated	Richter et al. (2003) Am J Hum Genet 72(2): 253-69.	1	published	-
?/+	g.65386C>T	c.1072C>T	substitution	11_ex	-	p.Arg358X	nonsense	RB1_00008	-	bilateral rb	germline	nd	DNA	-	-	Richter et al. (2003) Am J Hum Genet 72(2): 253-69.	1	published	-
?/+	g.65386C>T	c.1072C>T	substitution	11_ex	-	p.Arg358X	nonsense	RB1_00008	-	bilateral rb	germline	nd	DNA	-	isolated	Richter et al. (2003) Am J Hum Genet 72(2): 253-69.	1	published	-
?/+	g.65386C>T	c.1072C>T	substitution	11_ex	-	p.Arg358X	nonsense	RB1_00008	-	unilateral rb	germline	blood	DNA	-	-	Choy et al. (2002) Hum Mutat 20(5): 408.	1	published	-
?/+	g.65386C>T	c.1072C>T	substitution	11_ex	-	p.Arg358X	nonsense	RB1_00008	-	bilateral rb	germline	blood	DNA	-	isolated	Alonso et al. (2001) Hum Mutat 17(5): 412-22.	1	published	-
?/+	g.65386C>T	c.1072C>T	substitution	11_ex	-	p.Arg358X	nonsense	RB1_00008	-	rb	germline	blood	DNA	-	-	Tsai et al. (2004) Arch Ophthalmol 122:239	1	published	-
?/+	g.65386C>T	c.1072C>T	substitution	11_ex	-	p.Arg358X	nonsense	RB1_00008	-	bilateral rb	germline	nd	DNA	-	isolated	Lohmann - Essen	1	unpublished	-
?/+	g.65386C>T	c.1072C>T	substitution	11_ex	-	p.Arg358X	nonsense	RB1_00008	-	bilateral rb	germline	nd	DNA	-	isolated	Lohmann - Essen	1	unpublished	-
?/+	g.65386C>T	c.1072C>T	substitution	11_ex	-	p.Arg358X	nonsense	RB1_00008	-	bilateral rb	germline	nd	DNA	-	isolated	Lohmann - Essen	1	unpublished	-
?/+	g.65386C>T	c.1072C>T	substitution	11_ex	-	p.Arg358X	nonsense	RB1_00008	-	bilateral rb	germline	nd	DNA	-	isolated	Lohmann - Essen	1	unpublished	-
?/+	g.65386C>T	c.1072C>T	substitution	11_ex	-	p.Arg358X	nonsense	RB1_00008	-	bilateral rb	germline	nd	DNA	unknown	isolated	Lohmann - Essen	1	unpublished	-
?/+	g.65386C>T	c.1072C>T	substitution	11_ex	-	p.Arg358X	nonsense	RB1_00008	-	bilateral rb	germline	nd	DNA	-	isolated	Lohmann - Essen	1	unpublished	-
?/+	g.65386C>T	c.1072C>T	substitution	11_ex	-	p.Arg358X	nonsense	RB1_00008	-	bilateral rb	germline	nd	DNA	-	isolated	Lohmann - Essen	1	unpublished	-
?/+	g.65386C>T	c.1072C>T	substitution	11_ex	-	p.Arg358X	nonsense	RB1_00008	-	bilateral rb	germline	nd	DNA	-	-	not reported, BL Gallie - Toronto	1	unpublished	-
?/+	g.65386C>T	c.1072C>T	substitution	11_ex	-	p.Arg358X	nonsense	RB1_00008	-	bilateral rb	germline	blood	DNA	-	isolated	Zajaczek et al. (1999) Eur J Cancer 35(13):1824	1	published	-
?/+	g.65386C>T	c.1072C>T	substitution	11_ex	-	p.Arg358X	nonsense	RB1_00008	-	bilateral rb	germline	blood	DNA	-	familial	Dalamon et al. (2004)JBiochem Mol Biol37: 246	1	published	-
?/+	g.65386C>T	c.1072C>T	substitution	11_ex	-	p.Arg358X	nonsense	RB1_00008	-	bilateral rb	germline	blood	DNA	-	isolated	Alonso et al. (2005) Hum Mutat 25: 99	1	published	-
?/+	g.65386C>T	c.1072C>T	substitution	11_ex	-	p.Arg358X	nonsense	RB1_00008	-	bilateral rb	germline	retinoblastoma	DNA	heterozygous	isolated	de Andrade et al. (2006) Cancer Genet Cytogenet 167: 43	1	published	-
?/+	g.65386C>T	c.1072C>T	substitution	11_ex	-	p.Arg358X	nonsense	RB1_00008	-	bilateral rb	germline	blood	DNA	-	familial	Abouzeid et al. (2007) Mol Vis 13: 1740	1	published	-
?/+	g.65386C>T	c.1072C>T	substitution	11_ex	-	p.Arg358X	nonsense	RB1_00008	-	bilateral retinoma	germline	blood	DNA	-	familial	Abouzeid et al. (2009), Mol Vis.;15:771-7	1	published	-
?/+	g.65386C>T	c.1072C>T	substitution	11_ex	-	p.Arg358X	nonsense	RB1_00008	-	unilateral rb/retinoma	germline	blood	DNA	-	familial	Abouzeid et al. (2009), Mol Vis.;15:771-7	1	published	-
?/+	g.65386C>T	c.1072C>T	substitution	11_ex	-	p.Arg358X	nonsense	RB1_00008	-	bilateral retinoma	germline	blood	DNA	-	familial	Abouzeid et al. (2009), Mol Vis.;15:771-7	1	published	-
?/?	g.65386C>T	c.1072C>T + c.2663+2T>A	substitution	11_ex	-	p.Arg358X	nonsense	RB1_00008	somatic	bilateral rb	germline	tumor	DNA	heterozygous	isolated	Germany:Essen	1	unpublished	-
?/?	g.65386C>T	c.1072C>T + c.2058_2066del	substitution	11_ex	-	p.Arg358X	nonsense	RB1_00008	somatic	bilateral rb	germline	tumor	DNA	heterozygous	isolated	Germany:Essen	1	-	new germline mutation
?/?	g.65392del	c.1078del	deletion	11_ex	-	p.Ser360Valfs*7	unknown	RB1_01222	unknown	bilateral rb	germline	blood	DNA	-	isolated	Sampieri et al. (2006) J Hum Genet 51: 209	1	published	-
+/?	-	c.1078_1082dup	Duplication	11_ex	-	p.Asn361Lysfs*8	frameshift	RB1_01974	germline	retinoblastoma	germline	blood	DNA	unknown	isolated	Dommering et al. 2014, Germany:Essen	1	published	-
?/+	g.65397_65399delinsGAGG	c.1083_1085delinsGAGG	complex	11_ex	-	p.Asn361Lysfs*3	frameshift	RB1_00078	unknown	bilateral rb	germline	blood	DNA	-	isolated	Lohmann et al., 1994	1	published	-
-?/-?	g.65405A>C	c.1091A>C + c.2489G>T	Substitution	11_ex	-	p.(Glu364Ala)	missense	RB1_02056	germline	bilateral rb	germline	blood	DNA	heterozygous	isolated	Lohmann, Germany:Essen	1	unpublished	-
?/+	g.65409	c.1095ins	insertion	11_ex	-	383X	frameshift	RB1_00706	-	bilateral rb	germline	blood	DNA	-	isolated	Babenko et al. (2002) Mol Biol (Mosk). 36(4):623-9.	1	published	-
?/+	g.65410del	c.1096del	deletion	11_ex	-	p.(Val366*)	frameshift	RB1_00079	unknown	bilateral rb	germline inherited	blood	DNA	-	familial	Lohmann et al., 1994	1	published	-
?/?	g.65432delC	c.1118delC	Deletion	11_ex	-	-	frameshift	RB1_01619	germline	bilateral rb	germline	blood	DNA	-	unknown	not reported - Diana Rushlow, Gallie:Toronto	1	unpublished	-
?/+	g.65435_65346del	c.1121_1122del	deletion	11_ex	-	p.Pro374Argfs*2	frameshift	RB1_00080	unknown	bilateral rb	germline	blood	DNA	not reported	-	Blanquet et al., 1995	1	published	-
?/+	g.65435_65346del	c.1121_1122del	deletion	11_ex	-	p.Pro374Argfs*2	frameshift	RB1_00080	unknown	bilateral rb	germline	nd	DNA	-	isolated	Richter et al. (2003) Am J Hum Genet 72(2): 253-69.	1	published	-
?/+	g.65435_65346del	c.1121_1122del	deletion	11_ex	-	p.Pro374Argfs*2	frameshift	RB1_00080	unknown	bilateral rb	germline	nd	DNA	-	isolated	Richter et al. (2003) Am J Hum Genet 72(2): 253-69.	1	published	-
?/?	g.70170T>A	c.1128-72T>A	substitution	11_in	-	variant	variant	RB1_00516	-	bilateral rb	germline	blood	DNA	-	familial	Alonso et al. (2004) Genes Chromosomes Cancer 40(3): 271-5.	1	published	-
+/?	-	c.1128-2A>G	Substitution	11_in	-	-	splice	RB1_01478	germline	retinoblastoma	germline	blood	DNA	unknown	familial	Dommering et al. 2014, Germany:Essen	1	published	Reported in lung carcinoma cell line Cosmic database (COSM13735) No RNA available Predicted: alters the acceptor splice site of intron 11, leading to a skip of exon 12.
?/?	g.70241G>A	c.1128-1G>A	substitution	11_in	altered splicing	-	splice	RB1_01366	-	bilateral rb	germline	blood	DNA	-	isolated	-	1	published	-
+/+	g.65439	c.1225_1127delinsAA	Other/Complex	11_ex	exon skipping	Ser350Arg, Phe351_Arg376del	in-frame	RB1_01390	-	bilateral rb	germline	blood	DNA	unknown	unknown	Lohmann, Germany:Essen	1	unpublished	-
?/?	g.70243A>T	c.1129A>T	substitution	12_ex	-	p.Thr377Ser	missense	RB1_01192	-	rb	germline	blood	DNA	-	-	Tsai et al. (2004) Arch Ophthalmol 122:239	1	published	-
?/?	g.70243A>T	c.1129A>T	substitution	12_ex	-	p.Thr377Ser	missense	RB1_01192	-	rb	germline	blood	DNA	-	-	Tsai et al. (2004) Arch Ophthalmol 122:239	1	published	-
?/+	g.70245del	c.1131del	deletion	12_ex	-	p.Val378Leufs*2	frameshift	RB1_00503	unknown	bilateral rb	germline	blood	DNA	-	-	Houdayer et al. (2004) Hum Mutat 23(2): 193-202.	1	published	-
?/+	g.70247_70253del	c.1139_1145del	deletion	12_ex	-	p.(Asn380Thrfs*4)	frameshift	RB1_00547	unknown	bilateral rb	germline	blood	DNA	-	isolated	Nichols et al. (2005) Hum Mutat 25(6): 566-74.	1	published	-
?/+	g.70255dup	c.1141dup	insertion	12_ex	-	p.Thr381Asnfs*14	frameshift	RB1_00800	unknown	bilateral rb	germline	nd	DNA	-	-	Richter et al. (2003) Am J Hum Genet 72(2): 253-69.	1	published	-
?/?	g.70256insA	c.1142insA	Insertion	12_ex	-	-	frameshift	RB1_01620	germline	bilateral rb	germline	blood	DNA	-	unknown	not reported - Diana Rushlow, Gallie:Toronto	1	unpublished	-
?/+	g.70261C>T	c.1147C>T	substitution	12_ex	-	p.Gln383X	nonsense	RB1_00382	-	bilateral rb	germline	nd	DNA	-	familial	Richter et al. (2003) Am J Hum Genet 72(2): 253-69.	1	published	-
?/+	g.70261C>T	c.1147C>T	substitution	12_ex	-	p.Gln383X	nonsense	RB1_00382	-	bilateral rb	germline	blood	DNA	-	isolated	Alonso et al. (2005) Hum Mutat 25: 99	1	published	-
?/?	g.70261dup	c.1147dup + c.994del	insertion	12_ex	-	p.Gln383Profs*12	frameshift	RB1_00367	somatic	bilateral rb	germline	tumor	DNA	heterozygous	isolated	Germany:Essen	1	-	new germline mutation
+/?	g.70261C>T	c.1149C>T	Substitution	12	-	-	nonsense	RB1_01539	germline	bilateral rb	germline	leukocytes	DNA	unknown	isolated	Argentina: Buenos Aires	1	unpublished	-
+/?	-	c.1149dup	Duplication	12_ex	-	p.Gln384Thrfs*4	frameshift	RB1_01975	somatic	retinoblastoma	germline	blood, tumour	DNA	unknown	isolated	Dommering et al. 2014, Germany:Essen	1	published	-
?/+	g.70264C>T	c.1150C>T	substitution	12_ex	-	p.Gln384X	nonsense	RB1_00081	-	bilateral rb	germline	retinoblastoma	DNA	hemi/homozygous	isolated	Shimizu et al., 1994	1	published	-
?/+	g.70268T>A	c.1154T>A	substitution	12_ex	-	p.Leu385X	nonsense	RB1_00293	germline	bilateral rb	germline	nd	DNA	-	isolated	Lohmann - Essen	1	unpublished	-
?/+	g.70267_70277del	c.1155_1165del	deletion	12_ex	-	p.Leu385Phefs*6	frameshift	RB1_00548	unknown	bilateral rb	germline	blood	DNA	-	isolated	Nichols et al. (2005) Hum Mutat 25(6): 566-74.	1	published	-
?/+	g.70270dup	c.1156dup	insertion	12_ex	-	p.Met386Asnfs*9	frameshift	RB1_00502	unknown	bilateral rb	germline	blood	DNA	-	-	Houdayer et al. (2004) Hum Mutat 23(2): 193-202.	1	published	-
?/+	g.70273dup	c.1159dup	insertion	12_ex	-	p.Met387Asnfs*8	frameshift	RB1_00082	unknown	bilateral rb	germline	blood	DNA	-	isolated	Lohmann et al., 1994	1	published	-
?/+	g.70275del	c.1161del	deletion	12_ex	-	p.Met387Ilefs*3	frameshift	RB1_00801	unknown	bilateral rb	germline	nd	DNA	-	isolated	Richter et al. (2003) Am J Hum Genet 72(2): 253-69.	1	published	-
?/+	g.70280dup	c.1166dup	insertion	12_ex	-	p.Leu389Phefs*6	frameshift	RB1_00353	germline	bilateral rb	germline	nd	DNA	-	isolated	Lohmann - Essen	1	unpublished	-
?/+	g.70280T>A	c.1166T>A	substitution	12_ex	-	p.Leu389X	nonsense	RB1_00083	-	rb	germline	blood	DNA	-	familial	Taylor et al. (2007) Hum Mutat 28: 284	1	published	-
?/+	g.70292_70293del	c.1179_1180del	deletion	12_ex	-	p.Ser393Argfs*12	frameshift	RB1_00085	unknown	bilateral rb	germline	blood	DNA	not reported	isolated	Liu et al., 1995	1	published	-
?/+	g.70292_70293del	c.1179_1180del	deletion	12_ex	-	p.Ser393Argfs*12	frameshift	RB1_00085	unknown	bilateral rb	germline	blood	DNA	not reported	isolated	Liu et al., 1995	1	published	-
?/?	g.70303del	c.1189del	Deletion	12_ex	-	p.(Ser397Glnfs*4)	frameshift	RB1_02061	germline	bilateral rb	germline	blood	DNA	unknown	isolated	Houdayer - Paris	1	unpublished	-
?/+	g.70305del	c.1191del	deletion	12_ex	-	p.Glu398Lysfs*3	frameshift	RB1_00662	unknown	bilateral rb	germline	nd	DNA	-	familial	Richter et al. (2003) Am J Hum Genet 72(2): 253-69.	1	published	-
?/+	g.70307del	c.1193del	deletion	12_ex	-	p.(Asn399Ilefs*2)	frameshift	RB1_00755	unknown	rb	germline	nd	DNA	-	-	JL Gala - Brussels	1	unpublished	-
?/+	g.70309_70310del	c.1195_1196del	deletion	12_ex	-	p.Asn399Serfs*6	frameshift	RB1_00478	germline	bilateral rb	germline	nd	DNA	-	isolated	Lohmann - Essen	1	unpublished	-
?/+	g.70310del	c.1196del	deletion	12_ex	-	p.Asn399Ilefs*2	frameshift	RB1_00580	unknown	bilateral rb	germline	blood	DNA	-	familial	-	1	published	-
?/+	g.70310dup	c.1196dup	insertion	12_ex	-	p.Asn399Lysfs*7	frameshift	RB1_00387	unknown	bilateral rb	germline	nd	DNA	-	-	not reported, BL Gallie - Toronto	1	unpublished	-
?/?	g.70311_70328del	c.1197_1214del	Deletion	12_ex	-	p.(Leu400_Asn405del)	unknown	RB1_02062	germline	bilateral rb	germline	blood	DNA	unknown	isolated	Houdayer - Paris	1	unpublished	-
?/+	g.70313_70319del	c.1199_1205del	deletion	12_ex	-	p.Leu400Profs*8	frameshift	RB1_01242	unknown	rb	germline	blood	DNA	-	-	Tsai et al. (2004) Arch Ophthalmol 122:239	1	published	-
?/+	g.70313_70319del	c.1199_1205del	deletion	12_ex	-	p.Leu400Profs*8	frameshift	RB1_01242	unknown	bilateral rb	germline	blood	DNA	-	isolated	Tsai et al. (2005) Ophthalmic Genetics 26:107	1	published	-
?/?	g.70320C>T	c.1206C>T	Substitution	12_ex	-	samesense	splice	RB1_01427	-	unilateral rb	germline	blood	DNA	-	-	Ahani et al.(2011) Cancer Genet.; 204(6):316-22, Iran:Tehran	1	published	Results in skipping of exon 12
?/+	g.70326del	c.1212del	deletion	12_ex	-	-	frameshift	RB1_00732	germline	bilateral rb	germline	nd	DNA	-	not reported	Lohmann - Essen	1	unpublished	-
?/?	g.70329C>T	c.1215C>T	substitution	12_ex	-	variant	variant	RB1_00432	-	unilateral rb	germline	blood	DNA	hemi/homozygous	familial	Lohmann - Essen	1	unpublished	-
?/?	g.70330G>A	c.1215+1G>A	substitution	12_in	altered splicing	-	splice	RB1_00011	-	bilateral rb	germline	blood	DNA	-	isolated	Yilmaz et al., 1998	1	published	-
?/?	g.70330G>A	c.1215+1G>A	substitution	12_in	altered splicing	-	splice	RB1_00011	-	bilateral rb	germline	blood	DNA	-	familial	Kiran et al. (2003) Hum Mutat 22(4): 339.	1	published	-
?/?	g.70330G>A	c.1215+1G>A	substitution	12_in	altered splicing	-	splice	RB1_00011	-	unilateral rb	germline	retinoblastoma	DNA	homozygous	-	Kiran et al. (2003) Hum Mutat 22(4): 339.	1	published	-
?/?	g.70330G>A	c.1215+1G>A	substitution	12_in	altered splicing	-	splice	RB1_00011	-	bilateral rb	germline	nd	DNA	-	isolated	Richter et al. (2003) Am J Hum Genet 72(2): 253-69.	1	published	-
?/?	g.70330G>A	c.1215+1G>A	substitution	12_in	altered splicing	-	splice	RB1_00011	-	bilateral rb	germline	nd	DNA	-	isolated	Richter et al. (2003) Am J Hum Genet 72(2): 253-69.	1	published	-
?/?	g.70330G>A	c.1215+1G>A	substitution	12_in	altered splicing	-	splice	RB1_00011	-	bilateral rb	germline	nd	DNA	-	isolated	Richter et al. (2003) Am J Hum Genet 72(2): 253-69.	1	published	-
?/?	g.70330G>A	c.1215+1G>A	substitution	12_in	altered splicing	-	splice	RB1_00011	-	bilateral rb	germline	nd	DNA	-	isolated	Richter et al. (2003) Am J Hum Genet 72(2): 253-69.	1	published	-
?/?	g.70330G>A	c.1215+1G>A	substitution	12_in	altered splicing	-	splice	RB1_00011	-	unilateral rb	germline	nd	DNA	-	isolated	Richter et al. (2003) Am J Hum Genet 72(2): 253-69.	1	published	-
?/?	g.70330G>A	c.1215+1G>A	substitution	12_in	altered splicing	-	splice	RB1_00011	-	bilateral rb	germline	blood	DNA	-	-	Houdayer et al. (2004) Hum Mutat 23(2): 193-202.	1	published	-
?/?	g.70330G>A	c.1215+1G>A	substitution	12_in	altered splicing	-	splice	RB1_00011	-	bilateral rb	germline	blood	DNA	-	isolated	Nichols et al. (2005) Hum Mutat 25(6): 566-74.	1	published	-
?/?	g.70330G>A	c.1215+1G>A	substitution	12_in	altered splicing	-	splice	RB1_00011	-	bilateral rb	germline	blood	DNA	-	isolated	Nichols et al. (2005) Hum Mutat 25(6): 566-74.	1	published	-
?/?	g.70330G>A	c.1215+1G>A	substitution	12_in	altered splicing	-	splice	RB1_00011	-	bilateral rb	germline	nd	DNA	heterozygous	familial	Lohmann - Essen	1	unpublished	-
?/?	g.70330G>A	c.1215+1G>A	substitution	12_in	altered splicing	-	splice	RB1_00011	-	bilateral rb	germline	nd	DNA	-	isolated	Lohmann - Essen	1	unpublished	-
?/?	g.70330G>A	c.1215+1G>A	substitution	12_in	altered splicing	-	splice	RB1_00011	-	bilateral rb	germline	nd	DNA	-	isolated	Lohmann - Essen	1	unpublished	-
?/?	g.70330G>A	c.1215+1G>A	substitution	12_in	altered splicing	-	splice	RB1_00011	-	bilateral rb	germline	nd	DNA	-	isolated	Lohmann - Essen	1	unpublished	-
?/?	g.70330G>A	c.1215+1G>A	substitution	12_in	altered splicing	-	splice	RB1_00011	-	bilateral rb	germline	nd	DNA	heterozygous	isolated	Lohmann - Essen	1	unpublished	-
?/?	g.70330G>A	c.1215+1G>A	substitution	12_in	altered splicing	-	splice	RB1_00011	-	bilateral rb	germline	nd	DNA	-	familial	Lohmann - Essen	1	unpublished	-
?/?	g.70330G>A	c.1215+1G>A	substitution	12_in	altered splicing	-	splice	RB1_00011	-	bilateral rb	germline	nd	DNA	-	isolated	Lohmann - Essen	1	unpublished	-
?/?	g.70330G>A	c.1215+1G>A	substitution	12_in	altered splicing	-	splice	RB1_00011	-	bilateral rb	germline	nd	DNA	-	isolated	Lohmann - Essen	1	unpublished	-
?/?	g.70330G>A	c.1215+1G>A	substitution	12_in	altered splicing	-	splice	RB1_00011	-	bilateral rb	germline	nd	DNA	-	isolated	Lohmann - Essen	1	unpublished	-
?/?	g.70330G>A	c.1215+1G>A	substitution	12_in	altered splicing	-	splice	RB1_00011	-	bilateral rb	germline	nd	DNA	-	familial	not reported, BL Gallie - Toronto	1	unpublished	-
?/?	g.70330G>A	c.1215+1G>A	substitution	12_in	altered splicing	-	splice	RB1_00011	-	bilateral rb	germline	nd	DNA	-	isolated	not reported, BL Gallie - Toronto	1	unpublished	-
?/?	g.70330G>A	c.1215+1G>A	substitution	12_in	altered splicing	-	splice	RB1_00011	-	bilateral rb	germline	nd	DNA	-	isolated	not reported, BL Gallie - Toronto	1	unpublished	-
?/?	g.70330G>A	c.1215+1G>A	substitution	12_in	altered splicing	-	splice	RB1_00011	-	unilateral rb	germline	nd	DNA	-	familial	not reported, BL Gallie - Toronto	1	unpublished	-
?/?	g.70330G>A	c.1215+1G>A	substitution	12_in	altered splicing	-	splice	RB1_00011	-	bilateral rb	germline	nd	DNA	-	isolated	not reported, BL Gallie - Toronto	1	unpublished	-
?/?	g.70330G>A	c.1215+1G>A	substitution	12_in	altered splicing	-	splice	RB1_00011	-	bilateral rb	germline	blood	DNA	-	isolated	-	1	published	-
?/?	g.70330G>A	c.1215+1G>A	substitution	12_in	altered splicing	-	splice	RB1_00011	-	bilateral rb	germline	blood	DNA	-	isolated	Sivakumaran et al. (2005) Hum Mutat. 25(4):396-409.	1	published	-
?/?	g.70330G>A	c.1215+1G>A	substitution	12_in	altered splicing	-	splice	RB1_00011	-	unilateral rb	germline	blood	DNA	-	isolated	Alonso et al. (2005) Hum Mutat 25: 99	1	published	-
?/?	g.70330G>A	c.1215+1G>A	substitution	12_in	altered splicing	-	splice	RB1_00011	-	unilateral rb	germline	blood	DNA	-	isolated	Alonso et al. (2005) Hum Mutat 25: 99	1	published	-
?/?	g.70330G>A	c.1215+1G>A	substitution	12_in	altered splicing	-	splice	RB1_00011	-	bilateral rb	germline	blood	DNA	-	familial	Sampieri et al. (2006) J Hum Genet 51: 209	1	published	-
?/?	g.70330G>A	c.1215+1G>A	substitution	12_in	altered splicing	-	splice	RB1_00011	-	bilateral rb	germline	retinoblastoma	DNA	heterozygous	isolated	de Andrade et al. (2006) Cancer Genet Cytogenet 167: 43	1	published	-
?/?	g.70330G>A	c.1215+1G>A	substitution	12_in	altered splicing	-	splice	RB1_00011	-	rb	germline	blood	DNA	-	familial	Taylor et al. (2007) Hum Mutat 28: 284	1	published	-
?/?	g.70330G>A	c.1215+1G>A	substitution	12_in	altered splicing	-	splice	RB1_00011	-	rb	germline	blood	DNA	-	familial	Taylor et al. (2007) Hum Mutat 28: 284	1	published	-
?/?	g.70330G>A	c.1215+1G>A	substitution	12_in	altered splicing	-	splice	RB1_00011	-	bilateral rb	germline	blood	DNA	-	isolated	Abouzeid et al. (2007) Mol Vis 13: 1740	1	published	-
?/?	g.70330G>A	c.1215+1G>A	substitution	12_in	altered splicing	-	splice	RB1_00011	-	bilateral rb	germline	blood	DNA	-	isolated	Abouzeid et al. (2007) Mol Vis 13: 1740	1	published	-
?/?	g.70330G>A	c.1215+1G>A	substitution	12_in	altered splicing	-	splice	RB1_00011	-	rb	germline	blood	DNA	-	-	Houdayer et al. (2008) Hum Mutat 29: 975	1	published	-
?/?	g.70330G>A	c.1215+1G>A	substitution	12_in	altered splicing	-	splice	RB1_00011	-	bilateral rb	germline	blood	DNA	-	-	Zhang et al. (2008) Hum Mutat 29: 475	1	published	-
?/?	g.70330G>A	c.1215+1G>A	substitution	12_in	altered splicing	-	splice	RB1_00011	germline	bilateral rb	germline	blood	DNA	-	isolated	Ata-ur-Rasheed et al. (2002) Ophthalmic Genet.(2):121-8.	1	published	-
+/?	-	c.1215+4del	Deletion	12_in	-	-	splice	RB1_01976	germline	retinoblastoma	germline	blood	DNA	unknown	isolated	Dommering et al. 2014, Germany:Essen	1	published	No RNA available Predicted: close to the donor splice site of exon 12, leading to skip of exon 12
?/?	g.70330G>C	c.1216+1G>C	substitution	12_in	altered splicing	-	splice	RB1_00199	-	bilateral rb	germline	blood	DNA	-	isolated	Yilmaz et al., 1998	1	published	-
?/?	g.70330G>C	c.1216+1G>C	substitution	12_in	altered splicing	-	splice	RB1_00199	-	bilateral rb	germline	blood	DNA	-	familial	-	1	published	-
?/?	g.70331T>C	c.1216+2T>C	substitution	12_in	altered splicing	-	splice	RB1_01133	germline	bilateral rb	germline	nd	DNA	-	isolated	Lohmann - Essen	1	unpublished	-
?/?	g.73724A>G	c.1217-29A>G	substitution	12_in	-	variant	variant	RB1_00581	-	bilateral rb	germline	blood	DNA	-	isolated	-	1	published	-
?/?	g.73750A>G	c.1217-3A>G	substitution	12_in	-	intron inclusion 2bp	splice new acceptor	RB1_00769	-	unilateral rb	germline	blood	DNA	-	isolated	Nichols et al. (2005) Hum Mutat 25(6): 566-74.	1	published	-
?/?	g.73752G>A	c.1217-1G>A	substitution	12_in	altered splicing	-	splice	RB1_00198	-	unilateral rb	germline	blood	DNA	-	isolated	Lohmann et al., 1997	1	published	-
?/?	g.73752G>A	c.1217-1G>A	substitution	12_in	altered splicing	-	splice	RB1_00198	-	bilateral rb	germline	blood	DNA	-	familial	Kiran et al. (2003) Hum Mutat 22(4): 339.	1	published	-
?/+	g.73765_73766del	c.1228_1229del	deletion	13_ex	-	-	frameshift	RB1_00713	germline	bilateral rb	germline	nd	DNA	-	isolated	Lohmann - Essen	1	unpublished	-
?/+	g.73770_73785del	c.1233_1248del	deletion	13_ex	-	p.(Ser414*)	frameshift	RB1_00301	germline	bilateral rb	germline	nd	DNA	-	familial	Lohmann - Essen	1	unpublished	-
?/?	g.73772_73773del	c.1235_1236del	Deletion	13_ex	-	p.(Lys412Argfs*15)	frameshift	RB1_02063	germline	bilateral rb	germline	blood	DNA	unknown	isolated	Houdayer - Paris	1	unpublished	-
?/+	g.73772_73773delinsC	c.1235_1236delinsC	complex	13_ex	-	p.Lys412Thrfs*5	frameshift	RB1_00707	unknown	bilateral rb	germline	blood	DNA	-	isolated	Babenko et al. (2002) Mol Biol (Mosk). 36(4):623-9.	1	published	-
?/+	g.73773del	c.1236del	deletion	13_ex	-	p.Glu413Lysfs*4	frameshift	RB1_00088	unknown	unilateral rb	germline	blood	DNA	-	-	Nichols et al. (2005) Hum Mutat 25(6): 566-74.	1	published	-
?/+	g.73774del	c.1237del	deletion	13_ex	-	p.Glu413Lysfs*4	frameshift	RB1_00090	unknown	bilateral rb	germline	blood	DNA	-	isolated	Lohmann et al., 1994	1	published	-
?/+	g.73774G>T	c.1237G>T	substitution	13_ex	-	p.Glu413X	nonsense	RB1_00089	-	bilateral rb	germline	blood	DNA	-	familial	Babenko et al. (2002) Mol Biol (Mosk). 36(4):623-9.	1	published	-
?/+	g.73774G>T	c.1237G>T	substitution	13_ex	-	p.Glu413X	nonsense	RB1_00089	-	bilateral rb	germline	blood	DNA	-	isolated	-	1	published	-
?/+	g.73779insG	c.1242_1243insG	insertion	13_ex	-	p.Ile415Aspfs*13	frameshift	RB1_00520	unknown	bilateral rb	germline	blood	DNA	-	-	Choy et al. (2002) Hum Mutat 20(5): 408.	1	published	-
?/+	g.73784del	c.1247del	deletion	13_ex	-	p.(Leu416Argfs*4)	frameshift	RB1_00462	germline	bilateral rb	germline	nd	DNA	-	isolated	Lohmann - Essen	1	unpublished	-
?/+	g.73784dup	c.1247dup	insertion	13_ex	-	-	frameshift	RB1_00811	-	bilateral rb	germline	nd	DNA	-	isolated	not reported, BL Gallie - Toronto	1	unpublished	-
+/+	g.73785_73788delinsTC	c.1248_1251delinsTC	Insertion/Deletion	13_ex	-	p.(Lys417Glnfs*10)	frameshift	RB1_02006	germline	bilateral rb	germline	blood	DNA	unknown	isolated	Lohmann, Germany:Essen	1	unpublished	-
?/?	g.73788_73789del	c.1251_1252del	deletion	13_ex	-	p.Arg418Serfs*9	unknown	RB1_01223	unknown	bilateral rb	germline	blood	DNA	-	isolated	Abouzeid et al. (2007) Mol Vis 13: 1740	1	published	-
?/+	g.73789dup	c.1252dup	insertion	13_ex	-	p.Arg418Lysfs*10	frameshift	RB1_01206	unknown	bilateral rb	germline	blood	DNA	-	familial	Alonso et al. (2005) Hum Mutat 25: 99	1	published	-
?/+	g.73799del	c.1262del	deletion	13_ex	-	p.Asp421Valfs*2	frameshift	RB1_00091	unknown	rb	germline	blood	DNA	not reported	familial	Blanquet et al., 1995	1	published	-
?/?	g.73799_73801delinsTG	c.1262_1264delinsTG	complex	13_ex	-	-	-	RB1_01200	-	rb	germline	blood	DNA	-	familial	Taylor et al. (2007) Hum Mutat 28: 284	1	published	-
?/+	g.73801dup	c.1264dup	insertion	13_ex	-	p.Ile422Asnfs*6	frameshift	RB1_00092	unknown	bilateral rb	germline	blood	DNA	not reported	familial	Onadim et al., 1993	1	published	-
?/+	g.g.73805del	c.1268del	deletion	13_ex	-	p.Gly423Aspfs*34	frameshift	RB1_01360	unknown	bilateral rb	germline	blood	DNA	-	-	-	1	published	-
?/?	g.73815del	c.1278del	Deletion	13_ex	-	p.(Phe426Leufs*31)	frameshift	RB1_02064	germline	bilateral rb	germline	blood	DNA	unknown	isolated	Houdayer - Paris	1	unpublished	-
+/+	g.73818del	c.1281del	Deletion	13_ex	-	p.(Glu428Argfs*29)	frameshift	RB1_01952	germline	bilateral rb	germline	blood	DNA	unknown	isolated	Lohmann, Germany:Essen	1	unpublished	-
?/+	g.73819del	c.1282del	deletion	13_ex	-	p.Glu428Argfs*29	frameshift	RB1_00550	unknown	bilateral rb	germline	blood	DNA	-	isolated	Nichols et al. (2005) Hum Mutat 25(6): 566-74.	1	published	-
+/+	g.73820del	c.1283del	Deletion	13_ex	-	p.Glu428Glyfs*29	frameshift	RB1_01719	germline	bilateral rb	germline	blood and tumor	DNA	hemi/homozygous	isolated	Lohmann, Germany:Essen	1	unpublished	-
?/+	g.73824dup	c.1287dup	insertion	13_ex	-	p.Phe430Ilefs*3	frameshift	RB1_00549	unknown	bilateral rb	germline	blood	DNA	-	isolated	Nichols et al. (2005) Hum Mutat 25(6): 566-74.	1	published	-
?/+	g.73825insA	c.1288_1289insA	insertion	13_ex	-	-	frameshift	RB1_01151	-	bilateral rb	germline	nd	DNA	-	isolated	Nichols et al. (2005) Hum Mutat 25(6): 566-74.	1	published	-
?/+	g.73827del	c.1290del	deletion	13_ex	-	p.Phe430Leufs*27	frameshift	RB1_00093	unknown	bilateral rb	germline	blood	DNA	-	isolated	Yilmaz et al., 1998	1	published	-
?/+	g._73829_73832dup	c.1292_1295dup	insertion	13_ex	-	p.Lys432Asnfs*2	frameshift	RB1_00351	germline	bilateral rb	germline	nd	DNA	-	isolated	Lohmann - Essen	1	unpublished	-
?/?	g.73835C>T	c.1298C>T	substitution	13_ex	-	p.Ala433Val	-	RB1_01193	-	bilateral rb	germline	blood	DNA	-	isolated	Dalamon et al. (2004) J Biochem Mol Biol 37: 246	1	published	-
?/?	g.73842insC	c.1305insC	Insertion	13_ex	-	-	frameshift	RB1_01621	germline	bilateral rb	germline	blood	DNA	-	isolated	not reported - Diana Rushlow, Gallie:Toronto	1	unpublished	-
?/+	g.73843C>T	c.1306C>T	substitution	13_ex	-	p.Gln436X	nonsense	RB1_00309	-	bilateral rb	germline	nd	DNA	hemi/homozygous	isolated	Lohmann - Essen	1	unpublished	-
?/+	g.73843C>T	c.1306C>T	substitution	13_ex	-	p.Gln436X	nonsense	RB1_00309	-	unilateral rb/retinoma	germline	blood	DNA	-	isolated	-	1	published	-
?/+	g.73843dup	c.1306dup	insertion	13_ex	-	p.Gln436Profs*27	frameshift	RB1_00812	unknown	bilateral rb	germline	nd	DNA	-	isolated	Richter et al. (2003) Am J Hum Genet 72(2): 253-69.	1	published	-
?/?	g.73855G>T	c.1318G>T	substitution	13_ex	-	p.Glu440X	nonsense	RB1_01143	germline	bilateral rb	germline	blood	DNA	-	isolated	-	1	unpublished	-
?/+	g.73858del	c.1321del	deletion	13_ex	-	-	frameshift	RB1_01224	-	rb	germline	blood	DNA	-	-	Tsai et al. (2004) Arch Ophthalmol 122:239	1	published	-
?/+	g.73865C>A	c.1328C>A	substitution	13_ex	-	p.Ser443X	nonsense	RB1_00283	-	bilateral rb	germline	nd	DNA	-	-	Richter et al. (2003) Am J Hum Genet 72(2): 253-69.	1	published	-
?/+	g.73865C>A	c.1328C>A	substitution	13_ex	-	p.Ser443X	nonsense	RB1_00283	-	bilateral rb	germline	nd	DNA	-	isolated	Lohmann - Essen	1	unpublished	-
?/+	g.73865C>A	c.1328C>A	substitution	13_ex	-	p.Ser443X	nonsense	RB1_00283	-	unilateral rb	germline	nd	DNA	-	isolated	not reported, BL Gallie - Toronto	1	unpublished	-
?/+	g.73867C>T	c.1330C>T	substitution	13_ex	-	p.Gln444X	nonsense	RB1_00345	-	bilateral rb	germline	nd	DNA	-	isolated	Richter et al. (2003) Am J Hum Genet 72(2): 253-69.	1	published	-
?/+	g.73867C>T	c.1330C>T	substitution	13_ex	-	p.Gln444X	nonsense	RB1_00345	-	bilateral rb	germline	blood	DNA	-	isolated	Nichols et al. (2005) Hum Mutat 25(6): 566-74.	1	published	-
?/+	g.73867C>T	c.1330C>T	substitution	13_ex	-	p.Gln444X	nonsense	RB1_00345	-	bilateral rb	germline	nd	DNA	-	isolated	Lohmann - Essen	1	unpublished	-
?/+	g.73867del	c.1330del	deletion	13_ex	-	p.Gln444Serfs*13	frameshift	RB1_00094	unknown	bilateral rb	germline	retinoblastoma	DNA	homozygous	isolated	Shimizu et al., 1994	1	published	-
?/?	g.73868A>G	c.1331A>G	substitution	13_ex	altered splicing	-	splice	RB1_00280	-	bilateral rb	germline inherited	blood	DNA	-	familial lp	Genuardi et al. (2001) Eur J Hum Genet 9:690-4	1	published	-
?/?	g.73868A>G	c.1331A>G	substitution	13_ex	altered splicing	-	splice	RB1_00280	-	rb	germline	blood	DNA	-	familial lp	Scheffer et al. (2000) J Med Genet 37:E6	1	published	loss of splice donor site exon 13 confirmed
?/?	g.73869G>A	c.1332G>A	substitution	13_ex	RT-PCR	del:E13	splice	RB1_00095	-	unilateral rb	germline	blood	DNA	-	isolated	Lohmann et al., 1997	1	published	-
?/?	g.73869G>A	c.1332G>A	substitution	13_ex	RT-PCR	del:E13	splice	RB1_00095	-	bilateral rb	germline	blood	DNA	-	isolated	Scheffer et al. (2000) J Med Genet 37:E6	1	published	-
?/?	g.73869G>A	c.1332G>A	substitution	13_ex	RT-PCR	del:E13	splice	RB1_00095	-	bilateral rb	germline	blood	DNA	-	isolated	Nichols et al. (2005) Hum Mutat 25(6): 566-74.	1	published	-
?/?	g.73869G>C	c.1332G>C	substitution	13_ex	RT-PCR	del:E13	splice	RB1_00307	-	bilateral rb	germline	nd	DNA	hemi/homozygous	isolated	Lohmann - Essen	1	unpublished	-
?/?	g.73869G>C	c.1332G>C	substitution	13_ex	RT-PCR	del:E13	splice	RB1_00307	-	bilateral rb	germline	blood	DNA	-	-	Zhang et al. (2008) Hum Mutat 29:475	1	published	-
?/?	g.73870del	c.1332+1del	deletion	13_in	altered splicing	-	splice	RB1_00299	-	bilateral rb	germline	nd	DNA	heterozygous	isolated	Lohmann - Essen	1	unpublished	-
?/?	g.73870del	c.1332+1del + c.1735C>T	deletion	13_in	altered splicing	-	splice	RB1_00299	germline	bilateral rb	germline	tumor	DNA	heterozygous	isolated	Germany:Essen	1	unpublished	new germline mutation
?/?	g.73870G>A	c.1332+1G>A	substitution	13_in	skip exon 13	skip exon 13	splice	RB1_00202	-	bilateral rb	germline	blood	DNA	-	isolated	Lohmann et al., 1996	1	published	-
?/?	g.73870G>A	c.1332+1G>A	substitution	13_in	skip exon 13	skip exon 13	splice	RB1_00202	-	bilateral rb	germline	retinoblastoma	DNA	heterozygous	-	Choy et al. (2002) Hum Mutat 20(5): 408.	1	published	-
?/?	g.73870G>A	c.1332+1G>A	substitution	13_in	skip exon 13	skip exon 13	splice	RB1_00202	-	bilateral rb	germline	blood	DNA	-	isolated	Alonso et al. (2005) Hum Mutat 25: 99	1	published	-
?/?	g.73870G>A	c.1332+1G>A + c.2359C>T	substitution	13_in	skip exon 13	skip exon 13	splice	RB1_00202	somatic	unilateral rb	germline	tumor	DNA	heterozygous	isolated	Germany:Essen	1	-	new germline mutation
?/?	g.73870G>T	c.1332+1G>T	substitution	13_in	altered splicing	-	splice	RB1_00204	-	bilateral rb	germline	blood	DNA	-	isolated	Kato et al., 1994	1	published	-
?/?	g.73871T>C	c.1332+2T>C	substitution	13_in	altered splicing	-	splice	RB1_00203	-	bilateral rb	germline inherited	blood	DNA	-	familial	Yilmaz et al., 1998	1	published	-
?/?	g.73871T>C	c.1332+2T>C	substitution	13_in	altered splicing	-	splice	RB1_00203	-	bilateral rb	germline	blood	DNA	-	isolated	Chenet al. (2003)ClinExperimentOphthalmol31:392	1	published	-
?/?	g.73872A>C	c.1332+3A>C	Substitution	13_in	-	-	unknown	RB1_01622	germline	bilateral rb	germline	blood	DNA	-	familial	not reported - Diana Rushlow, Gallie:Toronto	1	unpublished	-
?/?	g.76428A>G	c.1333-2A>G + c.2359C>T	substitution	13_in	altered splicing	-	splice	RB1_00227	germline	bilateral rb	germline	tumor	DNA	heterozygous	isolated	Germany:Essen	1	-	-
?/?	g.76429G>A	c.1333-1G>A	substitution	13_in	altered splicing	-	splice	RB1_00514	-	unilateral rb	germline	retinoblastoma	DNA		isolated	Braggio et al. (2004) J Clin Pathol 57(6): 585-90.	1	published	-
?/+	g.76429_76439del	c.1333-1_1342del	deletion	13_in	-	-	frameshift	RB1_00814	-	bilateral rb	germline	nd	DNA	-	familial	Richter et al. (2003) Am J Hum Genet 72(2): 253-69.	1	published	-
?/+	g.76429_76439del	c.1333-1_1342del	deletion	13_in	-	-	frameshift	RB1_00814	-	bilateral rb	germline	blood	DNA	-	familial	Zhang et al. (2008) Hum Mutat 29: 475	1	published	-
?/+	g.76430C>T	c.1333C>T	substitution	14_ex	-	p.Arg445X	nonsense	RB1_00003	-	bilateral rb	germline inherited	blood	DNA	-	familial	Lohmann et al., 1996	1	published	-
?/+	g.76430C>T	c.1333C>T	substitution	14_ex	-	p.Arg445X	nonsense	RB1_00003	-	bilateral rb	germline	blood	DNA	-	isolated	Lohmann et al., 1996	1	published	-
?/+	g.76430C>T	c.1333C>T	substitution	14_ex	-	p.Arg445X	nonsense	RB1_00003	-	bilateral rb	germline	blood	DNA	-	isolated	Lohmann et al., 1996	1	published	-
?/+	g.76430C>T	c.1333C>T	substitution	14_ex	-	p.Arg445X	nonsense	RB1_00003	-	bilateral rb	germline	blood	DNA	-	isolated	Lohmann et al., 1996	1	published	-
?/+	g.76430C>T	c.1333C>T	substitution	14_ex	-	p.Arg445X	nonsense	RB1_00003	-	rb	germline	blood	DNA	-	familial	Lohmann et al., 1996	1	published	-
?/+	g.76430C>T	c.1333C>T	substitution	14_ex	-	p.Arg445X	nonsense	RB1_00003	-	bilateral rb	germline	blood	DNA	not reported	-	Yandell et al., 1989	1	published	-
?/+	g.76430C>T	c.1333C>T	substitution	14_ex	-	p.Arg445X	nonsense	RB1_00003	-	bilateral rb	germline	retinoblastoma	DNA	-	isolated	Braggio et al. (2004) J Clin Pathol 57(6): 585-90.	1	published	-
?/+	g.76430C>T	c.1333C>T	substitution	14_ex	-	p.Arg445X	nonsense	RB1_00003	-	bilateral rb	germline	retinoblastoma	DNA	homozygous	familial	Kiran et al. (2003) Hum Mutat 22(4): 339.	1	published	-
?/+	g.76430C>T	c.1333C>T	substitution	14_ex	-	p.Arg445X	nonsense	RB1_00003	-	bilateral rb	germline	retinoblastoma	DNA	homozygous	familial	Kiran et al. (2003) Hum Mutat 22(4): 339.	1	published	-
?/+	g.76430C>T	c.1333C>T	substitution	14_ex	-	p.Arg445X	nonsense	RB1_00003	-	bilateral rb	germline	nd	DNA	-	isolated	Richter et al. (2003) Am J Hum Genet 72(2): 253-69.	1	published	-
?/+	g.76430C>T	c.1333C>T	substitution	14_ex	-	p.Arg445X	nonsense	RB1_00003	-	bilateral rb	germline	nd	DNA	-	isolated	Richter et al. (2003) Am J Hum Genet 72(2): 253-69.	1	published	-
?/+	g.76430C>T	c.1333C>T	substitution	14_ex	-	p.Arg445X	nonsense	RB1_00003	-	bilateral rb	germline	nd	DNA	-	isolated	Richter et al. (2003) Am J Hum Genet 72(2): 253-69.	1	published	-
?/+	g.76430C>T	c.1333C>T	substitution	14_ex	-	p.Arg445X	nonsense	RB1_00003	-	bilateral rb	germline	nd	DNA	-	isolated	Richter et al. (2003) Am J Hum Genet 72(2): 253-69.	1	published	-
?/+	g.76430C>T	c.1333C>T	substitution	14_ex	-	p.Arg445X	nonsense	RB1_00003	-	bilateral rb	germline	nd	DNA	-	familial	Richter et al. (2003) Am J Hum Genet 72(2): 253-69.	1	published	-
?/+	g.76430C>T	c.1333C>T	substitution	14_ex	-	p.Arg445X	nonsense	RB1_00003	-	bilateral rb	germline	nd	DNA	-	isolated	Richter et al. (2003) Am J Hum Genet 72(2): 253-69.	1	published	-
?/+	g.76430C>T	c.1333C>T	substitution	14_ex	-	p.Arg445X	nonsense	RB1_00003	-	bilateral rb	germline	nd	DNA	-	isolated	Richter et al. (2003) Am J Hum Genet 72(2): 253-69.	1	published	-
?/+	g.76430C>T	c.1333C>T	substitution	14_ex	-	p.Arg445X	nonsense	RB1_00003	-	unilateral rb	germline	blood	DNA	-	-	Choy et al. (2002) Hum Mutat 20(5): 408.	1	published	-
?/+	g.76430C>T	c.1333C>T	substitution	14_ex	-	p.Arg445X	nonsense	RB1_00003	-	bilateral rb	germline	blood	DNA	-	isolated	Alonso et al. (2001) Hum Mutat 17(5): 412-22.	1	published	-
?/+	g.76430C>T	c.1333C>T	substitution	14_ex	-	p.Arg445X	nonsense	RB1_00003	-	rb	germline	blood	DNA	-	-	Tsai et al. (2004) Arch Ophthalmol 122:239	1	published	-
?/+	g.76430C>T	c.1333C>T	substitution	14_ex	-	p.Arg445X	nonsense	RB1_00003	-	bilateral rb	germline	blood	DNA	-	-	Houdayer et al. (2004) Hum Mutat 23(2): 193-202.	1	published	-
?/+	g.76430C>T	c.1333C>T	substitution	14_ex	-	p.Arg445X	nonsense	RB1_00003	-	bilateral rb	germline	blood	DNA	-	-	Houdayer et al. (2004) Hum Mutat 23(2): 193-202.	1	published	-
?/+	g.76430C>T	c.1333C>T	substitution	14_ex	-	p.Arg445X	nonsense	RB1_00003	-	bilateral rb	germline	nd	DNA	-	isolated	Lohmann - Essen	1	unpublished	-
?/+	g.76430C>T	c.1333C>T	substitution	14_ex	-	p.Arg445X	nonsense	RB1_00003	-	bilateral rb	germline	nd	DNA	heterozygous	familial	Lohmann - Essen	1	unpublished	-
?/+	g.76430C>T	c.1333C>T	substitution	14_ex	-	p.Arg445X	nonsense	RB1_00003	-	bilateral rb	germline	nd	DNA	hemi/homozygous	isolated	Lohmann - Essen	1	unpublished	-
?/+	g.76430C>T	c.1333C>T	substitution	14_ex	-	p.Arg445X	nonsense	RB1_00003	-	bilateral rb	germline	nd	DNA	-	familial	Lohmann - Essen	1	unpublished	-
?/+	g.76430C>T	c.1333C>T	substitution	14_ex	-	p.Arg445X	nonsense	RB1_00003	-	bilateral rb	germline	nd	DNA	heterozygous	isolated	Lohmann - Essen	1	unpublished	-
?/+	g.76430C>T	c.1333C>T	substitution	14_ex	-	p.Arg445X	nonsense	RB1_00003	-	bilateral rb	germline	nd	DNA	-	isolated	Lohmann - Essen	1	unpublished	-
?/+	g.76430C>T	c.1333C>T	substitution	14_ex	-	p.Arg445X	nonsense	RB1_00003	-	bilateral rb	germline	nd	DNA	-	isolated	not reported, BL Gallie - Toronto	1	unpublished	-
?/+	g.76430C>T	c.1333C>T	substitution	14_ex	-	p.Arg445X	nonsense	RB1_00003	-	bilateral rb	germline	nd	DNA	-	familial	not reported, BL Gallie - Toronto	1	unpublished	-
?/+	g.76430C>T	c.1333C>T	substitution	14_ex	-	p.Arg445X	nonsense	RB1_00003	-	bilateral rb	germline	blood	DNA	-	isolated	-	1	published	-
?/+	g.76430C>T	c.1333C>T	substitution	14_ex	-	p.Arg445X	nonsense	RB1_00003	-	bilateral rb	germline	blood	DNA	-	isolated	Sivakumaran et al. (2005) Hum Mutat. 25(4):396-409.	1	published	-
?/+	g.76430C>T	c.1333C>T	substitution	14_ex	-	p.Arg445X	nonsense	RB1_00003	-	bilateral rb	germline	blood	DNA	-	familial	Alonso et al. (2005) Hum Mutat 25: 99	1	published	-
?/+	g.76430C>T	c.1333C>T	substitution	14_ex	-	p.Arg445X	nonsense	RB1_00003	-	bilateral rb	germline	blood	DNA	-	isolated	Abouzeid et al. (2007) Mol Vis 13: 1740	1	published	-
?/+	g.76430C>T	c.1333C>T	substitution	14_ex	-	p.Arg445X	nonsense	RB1_00003	-	bilateral rb	germline	retinoblastoma	DNA	-	isolated	Kontic et al. (2006) J Hum Genet 51: 909	1	published	-
?/+	g.76430C>T	c.1333C>T	substitution	14_ex	-	p.Arg445X	nonsense	RB1_00003	-	bilateral rb	germline	blood	DNA	-	isolated	-	1	published	-
?/+	g.76430C>T	c.1333C>T	substitution	14_ex	-	p.Arg445X	nonsense	RB1_00003	-	bilateral retinoma	germline	blood	DNA	-	familial	-	1	published	-
+/?	g.76430C>T	c.1333C>T	substitution	14_ex	-	p.Arg445X	nonsense	RB1_00003	-	bilateral rb	germline	Retinoblastoma Tumor	DNA	hemi/homozygous	isolated	Iran:Tehran	1	-	-
+/?	g.76430C>T	c.1333C>T	substitution	14_ex	-	p.Arg445X	nonsense	RB1_00003	-	bilateral rb	germline	Retinoblastoma Tumor	DNA	hemi/homozygous	isolated	Iran:Tehran	1	-	-
?/?	g.76430C>T	c.1333C>T + c.751C>T	substitution	14_ex	-	p.Arg445X	nonsense	RB1_00003	germline	bilateral rb	germline	tumor	DNA	heterozygous	familial	Lohmann - Essen, Germany:Essen	1	unpublished	-
?/?	g.76430C>T	c.1333C>T + c.1735C>T	substitution	14_ex	-	p.Arg445X	nonsense	RB1_00003	germline	bilateral rb	germline	tumor	DNA	heterozygous	isolated	Germany:Essen	1	-	new germline mutation
?/?	g.76430C>T	c.1333C>T	substitution	14_ex	-	p.Arg445X	nonsense	RB1_00003	germline	bilateral rb	germline	blood	DNA	-	isolated	Seo et al., 2012	1	published	-
?/?	g.76432A>C	c.1335A>C	substitution	14_ex	-	-	unclear	RB1_00813	-	bilateral rb	germline	nd	DNA	-	familial	not reported, BL Gallie - Toronto	1	unpublished	-
+/?	g.76434insTA	c.1337insTA	Insertion	14	-	-	frameshift	RB1_02108	germline	unilateral rb	germline	blood	DNA	unknown	unknown	Viet Nam:Hanoi	1	unpublished	-
?/?	g.76436A>C	c.1339A>C	substitution	14_ex	-	p.Lys447Gln	missense	RB1_00239	-	unilateral rb	germline	blood	DNA	-	isolated	Mateu et al., 1997	1	published	-
?/?	g.76436A>T	c.1339A>T	substitution	14_ex	-	p.Lys447X	-	RB1_01335	-	unilateral rb	germline	retinoblastoma	DNA	-	isolated	Najera et al. (2001) Med Clin (Barc) 116: 365	1	published	-
?/?	g.76442G>A	c.1345G>A	substitution	14_ex	-	p.Gly449Arg	missense	RB1_01177	-	rb	germline	blood	DNA	-	familial	Taylor et al. (2007) Hum Mutat 28: 284	1	published	-
?/?	g.76442G>A	c.1345G>A	substitution	14_ex	-	p.Gly449Arg	missense	RB1_01177	-	rb	germline	blood	DNA	-	-	Houdayer et al. (2008) Hum Mutat 29: 975	1	published	-
?/+	g.76443del	c.1346del	deletion	14_ex	-	p.Gly449Glufs*8	frameshift	RB1_00288	germline	bilateral rb	germline	nd	DNA	-	isolated	Richter et al. (2003) Am J Hum Genet 72(2): 253-69.	1	published	-
?/+	g.76443del	c.1346del	deletion	14_ex	-	p.Gly449Glufs*8	frameshift	RB1_00288	germline	bilateral rb	germline	nd	DNA	-	possibly familial	not reported, BL Gallie - Toronto	1	unpublished	-
?/?	g.76443G>A	c.1346G>A	substitution	14_ex	-	p.Gly449Glu	missense	RB1_00396	-	bilateral rb	germline	nd	DNA	-	familial	Richter et al. (2003) Am J Hum Genet 72(2): 253-69.	1	published	-
?/?	g.76443G>A	c.1346G>A	substitution	14_ex	-	p.Gly449Glu	missense	RB1_00396	-	bilateral rb	germline	blood	DNA	-	isolated	Alonso et al. (2005) Hum Mutat 25: 99	1	published	-
?/?	g.76443_76444insG	c.1346_1347insG	Insertion	14_ex	-	-	frameshift	RB1_01623	germline	bilateral rb	germline	blood	DNA	-	isolated	not reported - Diana Rushlow, Gallie:Toronto	1	unpublished	-
?/?	g.76444_76445del	c.1347_1348del	Deletion	14_ex	-	p.(Val450Serfs*12)	frameshift	RB1_02065	germline	bilateral rb	germline	blood	DNA	unknown	isolated	Houdayer - Paris	1	unpublished	-
?/+	g.76453del	c.1356del	deletion	14_ex	-	p.Leu452Phefs*5	frameshift	RB1_00501	unknown	bilateral rb	germline	blood	DNA	-	-	Houdayer et al. (2004) Hum Mutat 23(2): 193-202.	1	published	-
?/?	g.76459C>G	c.1362C>G	Substitution	14_ex	-	p.Tyr454X	nonsense	RB1_01624	germline	bilateral rb	germline	blood	DNA	-	isolated	not reported - Diana Rushlow, Gallie:Toronto	1	unpublished	-
?/+	g.76460C>T	c.1363C>T	substitution	14_ex	-	p.Arg455X	nonsense	RB1_00096	-	bilateral rb	germline	blood	DNA	not reported	-	Hogg et al., 1992	1	published	-
?/+	g.76460C>T	c.1363C>T	substitution	14_ex	-	p.Arg455X	nonsense	RB1_00096	-	bilateral rb	germline	blood	DNA	-	isolated	Lohmann et al., 1996	1	published	-
?/+	g.76460C>T	c.1363C>T	substitution	14_ex	-	p.Arg455X	nonsense	RB1_00096	-	bilateral rb	germline	blood	DNA	-	isolated	Yilmaz et al., 1998	1	published	-
?/+	g.76460C>T	c.1363C>T	substitution	14_ex	-	p.Arg455X	nonsense	RB1_00096	-	bilateral rb	germline	nd	DNA	-	isolated	Richter et al. (2003) Am J Hum Genet 72(2): 253-69.	1	published	-
?/+	g.76460C>T	c.1363C>T	substitution	14_ex	-	p.Arg455X	nonsense	RB1_00096	-	bilateral rb	germline	nd	DNA	-	familial	Richter et al. (2003) Am J Hum Genet 72(2): 253-69.	1	published	-
?/+	g.76460C>T	c.1363C>T	substitution	14_ex	-	p.Arg455X	nonsense	RB1_00096	-	bilateral rb	germline	nd	DNA	-	isolated	Richter et al. (2003) Am J Hum Genet 72(2): 253-69.	1	published	-
?/+	g.76460C>T	c.1363C>T	substitution	14_ex	-	p.Arg455X	nonsense	RB1_00096	-	bilateral rb	germline	nd	DNA	-	isolated	Richter et al. (2003) Am J Hum Genet 72(2): 253-69.	1	published	-
?/+	g.76460C>T	c.1363C>T	substitution	14_ex	-	p.Arg455X	nonsense	RB1_00096	-	bilateral rb	germline	nd	DNA	-	isolated	Richter et al. (2003) Am J Hum Genet 72(2): 253-69.	1	published	-
?/+	g.76460C>T	c.1363C>T	substitution	14_ex	-	p.Arg455X	nonsense	RB1_00096	-	bilateral rb	germline	blood	DNA	-	isolated	Alonso et al. (2001) Hum Mutat 17(5): 412-22.	1	published	-
?/+	g.76460C>T	c.1363C>T	substitution	14_ex	-	p.Arg455X	nonsense	RB1_00096	-	rb	germline	blood	DNA	-	-	Tsai et al. (2004) Arch Ophthalmol 122:239	1	published	-
?/+	g.76460C>T	c.1363C>T	substitution	14_ex	-	p.Arg455X	nonsense	RB1_00096	-	bilateral rb	germline	blood	DNA	-	-	Houdayer et al. (2004) Hum Mutat 23(2): 193-202.	1	published	-
?/+	g.76460C>T	c.1363C>T	substitution	14_ex	-	p.Arg455X	nonsense	RB1_00096	-	bilateral rb	germline	blood	DNA	-	-	Houdayer et al. (2004) Hum Mutat 23(2): 193-202.	1	published	-
?/+	g.76460C>T	c.1363C>T	substitution	14_ex	-	p.Arg455X	nonsense	RB1_00096	-	bilateral rb	germline	nd	DNA	-	isolated	Lohmann - Essen	1	unpublished	-
?/+	g.76460C>T	c.1363C>T	substitution	14_ex	-	p.Arg455X	nonsense	RB1_00096	-	unilateral rb	germline	nd	DNA	hemi/homozygous	isolated	Lohmann - Essen	1	unpublished	-
?/+	g.76460C>T	c.1363C>T	substitution	14_ex	-	p.Arg455X	nonsense	RB1_00096	-	bilateral rb	germline	nd	DNA	-	isolated	Lohmann - Essen	1	unpublished	-
?/+	g.76460C>T	c.1363C>T	substitution	14_ex	-	p.Arg455X	nonsense	RB1_00096	-	bilateral rb	germline	nd	DNA	heterozygous	isolated	Lohmann - Essen	1	unpublished	-
?/+	g.76460C>T	c.1363C>T	substitution	14_ex	-	p.Arg455X	nonsense	RB1_00096	-	bilateral rb	germline	nd	DNA	-	isolated	Lohmann - Essen	1	unpublished	-
?/+	g.76460C>T	c.1363C>T	substitution	14_ex	-	p.Arg455X	nonsense	RB1_00096	-	bilateral rb	germline	blood	DNA	-	isolated	-	1	published	-
?/+	g.76460C>T	c.1363C>T	substitution	14_ex	-	p.Arg455X	nonsense	RB1_00096	-	unilateral rb	germline	blood	DNA	-	-	Alonso et al. (2005) Hum Mutat 25: 99	1	published	-
?/+	g.76460C>T	c.1363C>T	substitution	14_ex	-	p.Arg455X	nonsense	RB1_00096	-	rb	germline	blood	DNA	-	familial	Taylor et al. (2007) Hum Mutat 28: 284	1	published	-
?/+	g.76460C>T	c.1363C>T	substitution	14_ex	-	p.Arg455X	nonsense	RB1_00096	-	rb	germline	blood	DNA	-	familial	Taylor et al. (2007) Hum Mutat 28: 284	1	published	-
?/+	g.76460C>T	c.1363C>T	substitution	14_ex	-	p.Arg455X	nonsense	RB1_00096	-	bilateral rb	germline	blood	DNA	-	isolated	Abouzeid et al. (2007) Mol Vis 13: 1740	1	published	-
?/+	g.76460C>T	c.1363C>T	substitution	14_ex	-	p.Arg455X	nonsense	RB1_00096	-	bilateral rb	germline	blood	DNA	-	isolated	-	1	published	-
+?/?	g.76460C>T	c.1363C>T	Substitution	14_ex	-	p.R455X	nonsense	RB1_00096	unknown	bilateral rb	germline	blood	DNA	unknown	isolated	Argentina: Buenos Aires	1	unpublished	-
?/?	g.76460C>T	c.1363C>T	substitution	14_ex	-	p.Arg455X	nonsense	RB1_00096	germline	bilateral rb	germline	blood	DNA	-	-	Abidi et al. (2011) Mol Vis.;17:3541-7	1	published	-
+/?	g.76460C>T	c.1363C>T	Substitution	14_ex	-	-	nonsense	RB1_00096	germline	bilateral rb	germline	leukocytes	DNA	unknown	isolated	Argentina: Buenos Aires	1	unpublished	-
?/?	g.76460C>T	c.1363C>T	substitution	14_ex	-	p.Arg455X	nonsense	RB1_00096	germline	bilateral rb	germline	blood	DNA	-	isolated	-	1	unpublished	-
?/?	g.76460C>T	c.1363C>T	substitution	14_ex	-	p.Arg455X	nonsense	RB1_00096	germline	bilateral rb	germline	blood	DNA	-	isolated	-	1	unpublished	-
?/?	g.76460C>T	c.1363C>T	substitution	14_ex	-	p.Arg455X	nonsense	RB1_00096	germline	bilateral rb	germline	blood	DNA	unknown	isolated	Renieri - Siena	1	unpublished	-
?/?	g.76460C>T	c.1363C>T	substitution	14_ex	-	p.Arg455*	nonsense	RB1_00096	germline	bilateral rb	germline	blood	DNA	unknown	isolated	Renieri - Siena	1	unpublished	-
?/+	g.76464_76477del	c.1367_1380del	deletion	14_ex	-	-	frameshift	RB1_01361	-	bilateral rb	germline	blood	DNA	-	-	-	1	published	-
?/?	g.76468G>A	c.1371G>A	substitution	14_ex	-	p.Met457Ile	missense	RB1_00952	-	unilateral rb	germline	nd	DNA	-	isolated	not reported, BL Gallie - Toronto	1	unpublished	-
?/+	g.76469G>T	c.1372G>T	substitution	14_ex	-	p.Glu458X	nonsense	RB1_00973	-	bilateral rb	germline	nd	DNA	-	isolated	Richter et al. (2003) Am J Hum Genet 72(2): 253-69.	1	published	-
?/+	g.76470del	c.1373del	deletion	14_ex	-	-	frameshift	RB1_00815	-	bilateral rb	germline	nd	DNA	-	possibly familial	Richter et al. (2003) Am J Hum Genet 72(2): 253-69.	1	published	-
?/+	g.76479del	c.1382del	deletion	14_ex	-	-	frameshift	RB1_00816	-	bilateral rb	germline	nd	DNA	-	isolated	not reported, BL Gallie - Toronto	1	unpublished	-
+/?	g.76478	c.1384insT	Insertion	14	-	p.K462Xfs*1	frameshift	RB1_02116	germline	unilateral rb	germline	blood	DNA	heterozygous	isolated	Argentina:Buenos Aires	1	published	-
?/+	g.76485C>G	c.1388C>G	substitution	14_ex	-	p.Ser463X	nonsense	RB1_00098	-	bilateral rb	germline	blood	DNA	-	isolated	Yilmaz et al., 1998	1	published	-
?/+	g.76485C>G	c.1388C>G	substitution	14_ex	-	p.Ser463X	nonsense	RB1_00098	-	rb	germline	blood	DNA	-	familial	Taylor et al. (2007) Hum Mutat 28: 284	1	published	-
?/?	g.76487G>A	c.1389+1G>A	substitution	14_in	altered splicing	-	splice	RB1_00504	-	unilateral rb	germline	blood	DNA	-	isolated	Houdayer et al. (2004) Hum Mutat 23(2): 193-202.	1	published	-
?/?	g.76487G>A	c.1389+1G>A	substitution	14_in	altered splicing	-	splice	RB1_00504	-	rb	germline	blood	DNA	-	-	Houdayer et al. (2008) Hum Mutat 29: 975	1	published	-
?/?	g.76487G>C	c.1389+1G>C	substitution	14_in	altered splicing	-	splice	RB1_00593	-	bilateral rb	germline	nd	DNA	-	isolated	Richter et al. (2003) Am J Hum Genet 72(2): 253-69.	1	published	-
?/?	g.76487G>C	c.1389+1G>C	substitution	14_in	altered splicing	-	splice	RB1_00593	-	bilateral rb	germline	blood	DNA	-	-	Choy et al. (2002) Hum Mutat 20(5): 408.	1	published	-
?/?	g.76487G>C	c.1389+1G>C	substitution	14_in	altered splicing	-	splice	RB1_00593	-	rb	germline	blood	DNA	-	-	Tsai et al. (2004) Arch Ophthalmol 122:239	1	published	-
?/?	g.76488T>C	c.1389+2T>C	substitution	14_in	altered splicing	-	splice	RB1_00486	-	bilateral rb	germline	retinoblastoma	DNA	homozygous	familial	Kiran et al. (2003) Hum Mutat 22(4): 339.	1	published	-
?/?	g.76488T>C	c.1389+2T>C	substitution	14_in	altered splicing	-	splice	RB1_00486	germline	bilateral rb	germline	blood	DNA	-	isolated	Ata-ur-Rasheed et al. (2002) Ophthalmic Genet.(2):121-8.	1	published	-
?/?	g.76490A>G	c.1389+4A>G	substitution	14_in	altered splicing	-	splice	RB1_01259	-	rb	germline	blood	DNA	-	-	Houdayer et al. (2008) Hum Mutat 29: 975	1	published	-
?/?	g.76491G>A	c.1389+5G>A	substitution	14_in	altered splicing	-	splice	RB1_00205	-	bilateral rb	germline	blood	DNA	-	isolated	Yilmaz et al., 1998	1	published	-
?/?	g.76491G>A	c.1389+5G>A	substitution	14_in	altered splicing	-	splice	RB1_00205	-	bilateral rb	germline	blood	DNA	-	isolated	Alonso et al. (2001) Hum Mutat 17(5): 412-22.	1	published	-
?/?	g.76491G>A	c.1389+5G>A	substitution	14_in	altered splicing	-	splice	RB1_00205	-	bilateral rb	germline	blood	DNA	-	familial lp	Alonso et al. (2001) Hum Mutat 17(5): 412-22.	1	published	-
?/?	g.76491G>A	c.1389+5G>A	substitution	14_in	altered splicing	-	splice	RB1_00205	-	bilateral rb	germline	nd	DNA	-	isolated	Lohmann - Essen	1	unpublished	-
?/?	g.76491G>A	c.1389+5G>A	substitution	14_in	altered splicing	-	splice	RB1_00205	-	bilateral rb	germline	nd	DNA	-	-	not reported, BL Gallie - Toronto	1	unpublished	-
?/?	g.76491G>A	c.1389+5G>A	substitution	14_in	altered splicing	-	splice	RB1_00205	-	rb	germline	blood	DNA	-	-	Houdayer et al. (2008) Hum Mutat 29: 975	1	published	-
+/?	-	c.1389+5G>T	Substitution	14_in	-	-	splice	RB1_01977	germline	retinoblastoma	germline	blood	DNA	unknown	isolated	Dommering et al. 2014, Germany:Essen	1	published	G>A reported in LOVD No RNA available Predicted: close to acceptor splice site of exon 14, consequence not predictable
?/?	g.76875A>T	c.1390-14A>T	substitution	14_in	-	variant	variant	RB1_00517	-	bilateral rb	germline	blood	DNA	-	familial	Alonso et al. (2004) Genes Chromosomes Cancer 40(3): 271-5.	1	published	-
?/?	g.76875A>T	c.1390-14A>T	substitution	14_in	-	variant	variant	RB1_00517	-	unilateral rb	germline	blood	DNA	-	-	Kontic et al. (2006) J Hum Genet 51: 909	1	published	-
?/?	g.76875A>T	c.1390-14A>T	substitution	14_in	-	variant	variant	RB1_00517	-	unilateral rb	germline	blood	DNA	-	-	Kontic et al. (2006) J Hum Genet 51: 909	1	published	-
?/?	g.76875A>T	c.1390-14A>T	substitution	14_in	-	variant	variant	RB1_00517	-	unilateral rb	germline	blood	DNA	-	isolated	Kontic et al. (2006) J Hum Genet 51: 909	1	published	-
?/?	g.76888G>C	c.1390-1G>C	substitution	14_in	altered splicing	-	splice	RB1_00817	germline	bilateral rb	germline	nd	DNA	-	isolated	Richter et al. (2003) Am J Hum Genet 72(2): 253-69.	1	published	-
?/+	g.76889G>T	c.1390G>T	substitution	15_ex	-	p.Glu464X/splice	nonsense	RB1_00642	-	bilateral rb	germline	blood	DNA	-	isolated	-	1	published	-
?/+	g.76889G>T	c.1390G>T	substitution	15_ex	-	p.Glu464X/splice	nonsense	RB1_00642	-	unilateral rb	germline	blood	DNA	-	-	JL Gala - Brussels	1	unpublished	-
?/+	g.76889_77027del	c.1390_1448del	deletion	15_ex	-	p.Glu464TyrfsX8	frameshift	RB1_00265	-	unilateral rb	germline	blood	DNA	not reported	isolated	Zajaczek et al., 1998	1	published	-
?/+	g.76895G>T	c.1396G>T	substitution	15_ex	-	p.Glu466X	nonsense	RB1_00507	-	bilateral rb	germline	blood	DNA	-	-	Houdayer et al. (2004) Hum Mutat 23(2): 193-202.	1	published	-
+/?	-	c.1398del	Deletion	15_ex	-	p.Glu466Aspfs*12	frameshift	RB1_01978	germline	retinoblastoma	germline	blood	DNA	unknown	isolated	Dommering et al. 2014, Germany:Essen	1	published	Identified in 2 unrelated patients
?/+	g.76898C>T	c.1399C>T	substitution	15_ex	-	p.Arg467X	nonsense	RB1_00099	-	bilateral rb	germline	blood	DNA	not reported	-	Blanquet et al., 1995	1	published	-
?/+	g.76898C>T	c.1399C>T	substitution	15_ex	-	p.Arg467X	nonsense	RB1_00099	-	bilateral rb	germline inherited	blood	DNA	-	familial	Lohmann et al., 1996	1	published	-
?/+	g.76898C>T	c.1399C>T	substitution	15_ex	-	p.Arg467X	nonsense	RB1_00099	-	bilateral rb	germline	blood	DNA	-	isolated	Lohmann et al., 1996	1	published	-
?/+	g.76898C>T	c.1399C>T	substitution	15_ex	-	p.Arg467X	nonsense	RB1_00099	-	bilateral rb	germline inherited	blood	DNA	-	familial	Lohmann et al., 1996	1	published	-
?/+	g.76898C>T	c.1399C>T	substitution	15_ex	-	p.Arg467X	nonsense	RB1_00099	-	bilateral rb	germline	blood	DNA	-	familial	Kiran et al. (2003) Hum Mutat 22(4): 339.	1	published	-
?/+	g.76898C>T	c.1399C>T	substitution	15_ex	-	p.Arg467X	nonsense	RB1_00099	-	bilateral rb	germline	nd	DNA	-	familial	Richter et al. (2003) Am J Hum Genet 72(2): 253-69.	1	published	-
?/+	g.76898C>T	c.1399C>T	substitution	15_ex	-	p.Arg467X	nonsense	RB1_00099	-	bilateral rb	germline	nd	DNA	-	isolated	Richter et al. (2003) Am J Hum Genet 72(2): 253-69.	1	published	-
?/+	g.76898C>T	c.1399C>T	substitution	15_ex	-	p.Arg467X	nonsense	RB1_00099	-	bilateral rb	germline	nd	DNA	-	isolated	Richter et al. (2003) Am J Hum Genet 72(2): 253-69.	1	published	-
?/+	g.76898C>T	c.1399C>T	substitution	15_ex	-	p.Arg467X	nonsense	RB1_00099	-	bilateral rb	germline	nd	DNA	-	isolated	Richter et al. (2003) Am J Hum Genet 72(2): 253-69.	1	published	-
?/+	g.76898C>T	c.1399C>T	substitution	15_ex	-	p.Arg467X	nonsense	RB1_00099	-	bilateral rb	germline	blood	DNA	-	-	Houdayer et al. (2004) Hum Mutat 23(2): 193-202.	1	published	-
?/+	g.76898C>T	c.1399C>T	substitution	15_ex	-	p.Arg467X	nonsense	RB1_00099	-	bilateral rb	germline	blood	DNA	-	-	Houdayer et al. (2004) Hum Mutat 23(2): 193-202.	1	published	-
?/+	g.76898C>T	c.1399C>T	substitution	15_ex	-	p.Arg467X	nonsense	RB1_00099	-	bilateral rb	germline	blood	DNA	-	-	Houdayer et al. (2004) Hum Mutat 23(2): 193-202.	1	published	-
?/+	g.76898C>T	c.1399C>T	substitution	15_ex	-	p.Arg467X	nonsense	RB1_00099	-	bilateral rb	germline	blood	DNA	-	isolated	Nichols et al. (2005) Hum Mutat 25(6): 566-74.	1	published	-
?/+	g.76898C>T	c.1399C>T	substitution	15_ex	-	p.Arg467X	nonsense	RB1_00099	-	bilateral rb	germline	nd	DNA	-	isolated	Lohmann - Essen	1	unpublished	-
?/+	g.76898C>T	c.1399C>T	substitution	15_ex	-	p.Arg467X	nonsense	RB1_00099	-	bilateral rb	germline	nd	DNA	heterozygous	isolated	Lohmann - Essen	1	unpublished	-
?/+	g.76898C>T	c.1399C>T	substitution	15_ex	-	p.Arg467X	nonsense	RB1_00099	-	bilateral rb	germline	nd	DNA	heterozygous	isolated	Lohmann - Essen	1	unpublished	-
?/+	g.76898C>T	c.1399C>T	substitution	15_ex	-	p.Arg467X	nonsense	RB1_00099	-	unilateral rb	germline	nd	DNA	-	familial	not reported, BL Gallie - Toronto	1	unpublished	-
?/+	g.76898C>T	c.1399C>T	substitution	15_ex	-	p.Arg467X	nonsense	RB1_00099	-	bilateral rb	germline	nd	DNA	-	isolated	not reported, BL Gallie - Toronto	1	unpublished	-
?/+	g.76898C>T	c.1399C>T	substitution	15_ex	-	p.Arg467X	nonsense	RB1_00099	-	bilateral rb	germline	blood	DNA	-	familial	-	1	published	-
?/+	g.76898C>T	c.1399C>T	substitution	15_ex	-	p.Arg467X	nonsense	RB1_00099	-	bilateral rb	germline	blood	DNA	-	isolated	-	1	published	-
?/+	g.76898C>T	c.1399C>T	substitution	15_ex	-	p.Arg467X	nonsense	RB1_00099	-	rb	germline	blood	DNA	-	familial	Taylor et al. (2007) Hum Mutat 28: 284	1	published	-
?/+	g.76898C>T	c.1399C>T	substitution	15_ex	-	p.Arg467X	nonsense	RB1_00099	-	rb	germline	blood	DNA	-	familial	Taylor et al. (2007) Hum Mutat 28: 284	1	published	-
?/+	g.76898C>T	c.1399C>T	substitution	15_ex	-	p.Arg467X	nonsense	RB1_00099	-	bilateral rb	germline	blood	DNA	-	isolated	Abouzeid et al. (2007) Mol Vis 13: 1740	1	published	-
+/?	g.76898C>T	c.1399C>T	substitution	15_ex	-	p.Arg467X	nonsense	RB1_00099	-	bilateral rb	germline	Retinoblastoma Tumor	DNA	hemi/homozygous	isolated	Iran:Tehran	1	-	-
?/?	g.76898C>T	c.1399C>T + c.951_954del	substitution	15_ex	-	p.Arg467X	nonsense	RB1_00099	germline	bilateral rb	germline	tumor	DNA	heterozygous	isolated	Germany:Essen	1	-	new germline mutation
+/+	g.76899_76901dup	c.1400_402dup	Duplication	15_ex	-	p.Leu468*	nonsense	RB1_01868	germline	bilateral rb	germline	blood	DNA	unknown	isolated	Lohmann, Germany:Essen	1	unpublished	-
?/+	g.76899_76902dup	c.1400_1403dup	insertion	15_ex	-	-	frameshift	RB1_00819	-	bilateral rb	germline	nd	DNA	-	isolated	not reported, BL Gallie - Toronto	1	unpublished	-
?/+	g.76900_76910dup	c.1402_1412dup	insertion	15_ex	-	p.Gln471Hisfs*11	frameshift	RB1_00257	unknown	bilateral rb	germline	retinoblastoma	DNA	Heterozygous	isolated	Sippel et al., 1998	1	published	-
?/?	g.76902insGATT	c.1403insGATT	Insertion	15_ex	-	-	frameshift	RB1_01625	germline	bilateral rb	germline	blood	DNA	-	isolated	not reported - Diana Rushlow, Gallie:Toronto	1	unpublished	-
?/+	g.76910C>T	c.1411C>T	substitution	15_ex	-	p.Gln471X	nonsense	RB1_00976	-	bilateral rb	germline	nd	DNA	-	isolated	not reported, BL Gallie - Toronto	1	unpublished	-
?/+	g.76913_76944del	c.1414_1421+24del	deletion	15_ex	-	480X	frameshift	RB1_00665	-	bilateral rb	germline	nd	DNA	-	isolated	Richter et al. (2003) Am J Hum Genet 72(2): 253-69.	1	published	-
?/?	g.76918_76962del	c.1419_1422+39del	deletion	15_ex	skip exon 15	skip exon 15	splice	RB1_00666	unknown	bilateral rb	germline	nd	DNA	-	familial	Richter et al. (2003) Am J Hum Genet 72(2): 253-69.	1	published	-
?/?	g.76919del	c.1420del	Deletion	15_ex	-	p.(Ser474Alafs*4)	frameshift	RB1_02067	germline	bilateral rb	germline	blood	DNA	unknown	isolated	Houdayer - Paris	1	unpublished	-
?/+	g.76919_76948del	c.1420_1421+28del	deletion	15_ex	-	477X	frameshift	RB1_00101	-	bilateral rb	germline	blood	DNA	not reported	-	Blanquet et al., 1995	1	published	-
?/?	g.76918_76949del	c.1420_1451del	Deletion	15_ex	-	p.(Ser474Valfs*8)	frameshift	RB1_02066	germline	bilateral rb	germline	blood	DNA	unknown	isolated	Houdayer - Paris	1	unpublished	-
?/?	g.76920del	c.1421del	complex	15_ex	altered splicing	-	splice	RB1_00245	-	unilateral rb	germline	retinoblastoma	DNA	-	-	Leone et al. (2003) J Hum Genet 48(12): 639-41.	1	published	-
?/?	g.76920del	c.1421del	complex	15_ex	altered splicing	-	splice	RB1_00245	-	bilateral rb	germline	nd	DNA	-	isolated	Lohmann - Essen	1	unpublished	-
?/?	g.76920G>A	c.1421G>A	substitution	15_ex	altered splicing	-	splice	RB1_00715	-	unilateral rb	germline	blood	DNA	-	-	Zhang et al. (2008) Hum Mutat 29:475	1	published	-
?/?	g.76920G>A	c.1421G>A	substitution	15_ex	altered splicing	-	splice	RB1_00715	germline	bilateral rb	germline	blood	DNA	-	isolated	-	1	unpublished	-
?/?	g.76920G>C	c.1421G>C	Substitution	15_ex	-	p.Ser474Thr	missense	RB1_01682	germline	unilateral rb	germline	blood	DNA	-	isolated	not reported - Diana Rushlow, Gallie:Toronto	1	unpublished	-
?/?	g.76920G>T	c.1421G>T	Substitution	15_ex	splice	-	splice	RB1_01626	germline	bilateral rb	germline	blood	DNA	-	isolated	not reported - Diana Rushlow, Gallie:Toronto	1	unpublished	-
?/?	g.76921G>A	c.1421+1G>A	substitution	15_in	altered splicing	-	splice	RB1_00313	-	bilateral rb	germline	blood	DNA	-	isolated	Nichols et al. (2005) Hum Mutat 25(6): 566-74.	1	published	-
?/?	g.76922T>C	c.1421+2T>C	substitution	15_in	altered splicing	-	splice	RB1_00270	germline	bilateral rb	germline	nd	DNA	heterozygous	isolated	Lohmann - Essen	1	unpublished	-
?/?	g.76923A>T	c.1421+3A>T	substitution	15_in	altered splicing	-	splice	RB1_01245	-	rb	germline	blood	DNA	-	-	Tsai et al. (2004) Arch Ophthalmol 122:239	1	published	-
?/?	g.76923_76943del	c.1421+3_1421+23del	deletion	15_in	altered splicing	-	splice	RB1_00258	-	bilateral rb	germline	blood	DNA	not reported	-	Sippel et al., 1998	1	published	-
?/?	g.76923_76943del	c.1421+3_1421+23del	deletion	15_in	altered splicing	-	splice	RB1_00258	-	bilateral rb	germline	nd	DNA	-	-	not reported, BL Gallie - Toronto	1	unpublished	-
?/?	g.76932_76952del	c.1421+12_1421+32del	deletion	15_in	altered splicing	-	splice	RB1_00200	-	rb	germline	blood	DNA	not reported	familial	Liu et al., 1995	1	published	-
?/?	g.76938_76958del	c.1421+18_1421+38del	deletion	15_in	altered splicing	-	splice	RB1_00505	-	bilateral rb	germline	blood	DNA	-	-	Houdayer et al. (2004) Hum Mutat 23(2): 193-202.	1	published	-
?/?	g.76938_76958del	c.1421+18_1421+38del	deletion	15_in	altered splicing	-	splice	RB1_00505	-	rb	germline	blood	DNA	-	familial	Taylor et al. (2007) Hum Mutat 28: 284	1	published	-
?/?	g.76938_76958del	c.1421+18_1421+38del	deletion	15_in	altered splicing	-	splice	RB1_00505	-	rb	germline	blood	DNA	-	-	Houdayer et al. (2008) Hum Mutat 29: 975	1	published	-
?/?	g.76940_76953del	c.1421+20_1421+33del	deletion	15_in	altered splicing	-	splice	RB1_00487	-	bilateral rb	germline	blood	DNA	-	familial	Kiran et al. (2003) Hum Mutat 22(4): 339.	1	published	-
?/?	g.76993del	c.1422-8del	deletion	15_in	-	unkown	-	RB1_01307	-	rb	germline	blood	DNA	-	-	Leone et al. (2003) J Hum Genet 48(12): 639-41.	1	published	-
?/?	g.76999A>G	c.1422-2A>G	substitution	15_in	altered splicing	-	splice	RB1_00206	-	bilateral rb	germline	blood	DNA	-	-	Houdayer et al. (2004) Hum Mutat 23(2): 193-202.	1	published	-
?/?	g.76999A>G	c.1422-2A>G	substitution	15_in	altered splicing	-	splice	RB1_00206	-	rb	germline	blood	DNA	-	familial lp	Taylor et al. (2007) Hum Mutat 28: 284	1	published	-
+/?	g.77000G>T	c.1422-1	Substitution	15	-	-	splice	RB1_01536	germline	bilateral rb	germline	leukocytes	DNA	unknown	isolated	Argentina: Buenos Aires	1	unpublished	-
?/?	g.77000G>A	c.1422-1G>A	substitution	15_in	skip exon 16	skip exon 16	splice	RB1_00638	-	bilateral rb	germline	nd	DNA	-	isolated	Nichols et al. (2005) Hum Mutat 25(6): 566-74.	1	published	-
?/?	g.77000G>A	c.1422-1G>A	substitution	15_in	skip exon 16	skip exon 16	splice	RB1_00638	-	bilateral rb	germline	nd	DNA	-	familial	not reported, BL Gallie - Toronto	1	unpublished	-
?/?	g.77000G>C	c.1422-1G>C	substitution	15_in	altered splicing	-	splice	RB1_00352	-	bilateral rb	germline	blood	DNA	-	isolated	Alonso et al. (2001) Hum Mutat 17(5): 412-22.	1	published	-
?/+	g.77018del	c.1439del	deletion	16_ex	-	p.Asn480Thrfs*15	frameshift	RB1_00779	unknown	bilateral rb	germline	blood	DNA	-	isolated	Nichols et al. (2005) Hum Mutat 25(6): 566-74.	1	published	-
?/+	g.77018dup	c.1439dup	insertion	16_ex	-	p.Asn480Lysfs*13	frameshift	RB1_00103	unknown	bilateral rb	germline	nd	DNA	-	-	not reported, BL Gallie - Toronto	1	unpublished	-
?/?	g.77018_77020del	c.1439_1441del	deletion	16_ex	yes	p.Ans480del	in-frame	RB1_00102	-	bilateral rb	germline inherited	blood	DNA	-	familial	Lohmann et al., 1992	1	published	-
?/?	g.77018_77020del	c.1439_1441del	deletion	16_ex	yes	p.Ans480del	in-frame	RB1_00102	-	unilateral rb	germline	nd	DNA	-	isolated	not reported, BL Gallie - Toronto	1	unpublished	-
?/?	g.77019_77025dup	c.1443_1449dup	Insertion	16_ex	-	p.(Met484Phefs*11)	frameshift	RB1_02068	germline	bilateral rb	germline	blood	DNA	unknown	familial	Houdayer - Paris	1	unpublished	-
?/+	g.77024_77025del	c.1445_1446del	deletion	16_ex	-	p.(Phe482Serfs*10)	frameshift	RB1_00104	unknown	unilateral rb	germline	blood	DNA	-	isolated	Yilmaz et al., 1998	1	published	-
?/+	g.77025dup	c.1446dup	insertion	16_ex	-	p.His483Serfs*10	frameshift	RB1_00317	germline	bilateral rb	germline	nd	DNA	-	isolated	Lohmann - Essen	1	unpublished	-
?/?	g.77027delA	c.1448del	Deletion	16_ex	-	p.His483Leufs*12	missense	RB1_01776	germline	bilateral rb	germline	blood	DNA	-	isolated	Seo et al., 2012	1	published	-
?/?	g.77027insT	c.1448insT	Insertion	16_ex	-	-	frameshift	RB1_01627	germline	bilateral rb	germline	blood	DNA	-	isolated	not reported - Diana Rushlow, Gallie:Toronto	1	unpublished	-
?/+	g.77028dup	c.1449dup	insertion	16_ex	-	p.Met484Tyrfs*9	frameshift	RB1_00820	unknown	bilateral rb	germline	nd	DNA	-	isolated	Richter et al. (2003) Am J Hum Genet 72(2): 253-69.	1	published	-
?/?	g.77028T>G	c.1449T>G	substitution	16_ex	-	p.His483Gln	-	RB1_01194	-	bilateral rb	germline	blood	DNA	-	-	Dundar et al. (2001) Proc Natl Sci Counc Repub China B 25: 166	1	published	-
?/+	g.77029_77030del	c.1450_1451del	deletion	16_ex	-	p.Met484Valfs*8	frameshift	RB1_00105	unknown	bilateral rb	germline	blood	DNA	-	isolated	Lohmann et al., 1994	1	published	-
?/+	g.77029_77030del	c.1450_1451del	deletion	16_ex	-	p.Met484Valfs*8	frameshift	RB1_00595	unknown	bilateral rb	germline	blood	DNA	-	isolated	Lohmann et al., 1996	1	published	-
?/+	g.77029_77030del	c.1450_1451del	deletion	16_ex	-	p.Met484Valfs*8	frameshift	RB1_00595	unknown	bilateral rb	germline	blood	DNA	-	familial	Alonso et al. (2001) Hum Mutat 17(5): 412-22.	1	published	-
?/+	g.77029_77030del	c.1450_1451del	deletion	16_ex	-	p.Met484Valfs*8	frameshift	RB1_00105	unknown	bilateral rb	germline	blood	DNA	-	isolated	Nichols et al. (2005) Hum Mutat 25(6): 566-74.	1	published	-
?/+	g.77029insCATTTTT	c.1450_1451insCATTTTT	insertion	16_ex	-	p.Met484Thrfs*11	frameshift	RB1_01325	unknown	rb	germline	blood	DNA	-	familial	Taylor et al. (2007) Hum Mutat 28: 284	1	published	-
?/?	g.77030_77049delinsCA	c.1451_1470delinsCA	complex	16_ex	-	p.Ser485_Ala490del	in-frame	RB1_00326	germline	bilateral rb	germline	nd	DNA	hemi/homozygous	familial	Lohmann - Essen	1	unpublished	-
+/?	-	c.1453_1456del	Deletion	16_ex	-	p.Ser485Tyrfs*9	frameshift	RB1_01981	germline	retinoblastoma	germline	blood	DNA	unknown	isolated	Dommering et al. 2014, Germany:Essen	1	published	-
+/+	g.77033	c.1454del	Deletion	16_ex	-	-	frameshift	RB1_01388	-	bilateral rb	germline	blood	DNA	unknown	isolated	Germany:Essen	1	unpublished	-
?/+	g.77036_77039del	c.1457_1460del	deletion	16_ex	-	p.Leu486Trpfs*8	frameshift	RB1_00106	unknown	bilateral rb	germline	blood	DNA	-	isolated	Lohmann et al., 1994	1	published	-
?/+	g.77037del	c.1458del	deletion	16_ex	-	p.Leu486Phefs*9	frameshift	RB1_00286	germline	bilateral rb	germline	nd	DNA	-	familial	Lohmann - Essen	1	unpublished	-
?/?	g.77041del	c.1462del	Deletion	16_ex	-	p.(Ala488Argfs*7)	frameshift	RB1_02069	germline	bilateral rb	germline	blood	DNA	unknown	isolated	Houdayer - Paris	1	unpublished	-
?/?	g.77042dup	c.1463dup	Insertion	16_ex	-	p.(Cys489Valfs*4)	frameshift	RB1_02070	germline	bilateral rb	germline	blood	DNA	unknown	isolated	Houdayer - Paris	1	unpublished	-
?/+	g.77047_77048del	c.1468_1469del	deletion	16_ex	-	-	frameshift	RB1_01225	-	bilateral rb	germline	blood	DNA	-	familial	Kontic et al. (2006) J Hum Genet 51: 909	1	published	-
?/+	g.77054del	c.1475del	deletion	16_ex	-	p.Glu492Glyfs*3	frameshift	RB1_00247	germline	unilateral rb	germline	nd	DNA	-	familial	Lohmann - Essen	1	unpublished	-
?/?	g.77058T>C	c.1479T>C	substitution	16_ex	-	p.Val493Val	-	RB1_01329	-	bilateral rb	germline	blood	DNA	-	isolated	Dundar et al. (2001) Proc Natl Sci Counc Repub China B 25: 166	1	published	-
?/+	g.77065_77077delins4	c.1486_1499delins4	complex	16_ex	-	p.Ala496X	frameshift	RB1_00596	-	bilateral rb	germline	blood	DNA	-	familial	Alonso et al. (2001) Hum Mutat 17(5): 412-22.	1	published	-
?/?	g.77068del	c.1489del	Deletion	16_ex	-	p.(Thr497Hisfs*22)	frameshift	RB1_02071	germline	bilateral rb	germline	blood	DNA	unknown	isolated	Houdayer - Paris	1	unpublished	-
?/+	g.77069_77070del	c.1490_1491del	deletion	16_ex	-	p.Thr497Ilefs*2	frameshift	RB1_00108	unknown	bilateral rb	germline	blood	DNA	-	isolated	Lohmann et al., 1994	1	published	-
?/+	g.77069_77070del	c.1490_1491del	deletion	16_ex	-	p.Thr497Ilefs*2	frameshift	RB1_00108	unknown	bilateral rb	germline	blood	DNA	-	isolated	Lohmann et al., 1996	1	published	-
?/+	g.77073T>A	c.1494T>A	substitution	16_ex	-	p.Tyr498X	nonsense	RB1_00109	-	bilateral rb	germline	blood	DNA	-	familial	Kiran et al. (2003) Hum Mutat 22(4): 339.	1	published	-
?/+	g.77073T>A	c.1494T>A	substitution	16_ex	-	p.Tyr498X	nonsense	RB1_00109	-	bilateral rb	germline	blood	DNA	-	isolated	Babenko et al. (2002) Mol Biol (Mosk). 36(4):623-9.	1	published	-
?/+	g.77073T>G	c.1494T>G	substitution	16_ex	-	p.Tyr498X	nonsense	RB1_00314	-	bilateral rb	germline	nd	DNA	-	familial	not reported, BL Gallie - Toronto	1	unpublished	-
?/?	g.77073T>G	c.1494T>G	substitution	16_ex	-	p.Tyr498X	nonsense	RB1_00314	germline	bilateral rb	germline	blood	DNA	-	isolated	-	1	unpublished	-
?/?	g.77073T>G	c.1494T>G	substitution	16_ex	-	p.Tyr498X	nonsense	RB1_00314	germline	bilateral rb	germline	blood	DNA	-	isolated	Seo et al., 2012	1	published	-
?/+	g.77073_77074dup	c.1494_1495dup	insertion	16_ex	-	p.Ser499Ilefs*21	frameshift	RB1_00110	unknown	bilateral rb	germline	blood	DNA	not reported	-	Cowell et al., 1994	1	published	-
?/?	g.77077A>A	c.1498A>A	substitution	16_ex	altered splicing	-	missense-splice	RB1_00821	-	bilateral rb	germline	nd	DNA	-	isolated	not reported, BL Gallie - Toronto	1	unpublished	-
?/?	g.77077A>C	c.1498A>C	substitution	16_ex	altered splicing	-	splice	RB1_01328	-	bilateral rb	germline	blood	DNA	-	isolated	Dundar et al. (2001) Proc Natl Sci Counc Repub China B 25: 166	1	published	-
?/?	g.77077A>G	c.1498A>G	substitution	16_ex	p.Arg500Gly/skip exon 16	p.Arg500Gly/skip exon 16	missense-splice	RB1_00527	-	unilateral rb	germline	blood	DNA	-	isolated	Yu et al. (2001) Hum Mutat 18(3): 252.	1	published	-
?/?	g.77077del	c.1498del	Deletion	16_ex	-	p.(Arg500Glufs*19)	frameshift	RB1_02072	germline	bilateral rb	germline	blood	DNA	unknown	familial	Houdayer - Paris	1	unpublished	-
?/?	g.77078G>A	c.1498+1G>A	substitution	16_in	skip exon 17	skip exon 17	splice	RB1_00333	-	bilateral rb	germline	blood	DNA	-	isolated	Nichols et al. (2005) Hum Mutat 25(6): 566-74.	1	published	-
?/?	g.77079T>C	c.1498+2T>C	substitution	16_in	altered splicing	-	splice	RB1_00921	-	rb	germline	blood	DNA	-	-	Zhang et al. (1997) Yan Ke Xue Bao 13: 5	1	published	-
?/?	g.77079T>G	c.1498+2T>G	substitution	16_in	altered splicing	-	splice	RB1_00437	-	unilateral rb	germline	nd	DNA	-	isolated	not reported, BL Gallie - Toronto	1	unpublished	-
?/?	g.77081A>G	c.1498+4A>G	Substitution	16_in	splice	-	splice	RB1_01628	germline	bilateral rb	germline	blood	DNA	-	isolated	not reported - Diana Rushlow, Gallie:Toronto	1	unpublished	-
?/?	g.77082del	c.1498+5del	Deletion	16_in	altered splicing	-	unknown	RB1_02010	germline	bilateral rb	germline	blood	DNA	unknown	isolated	Renieri - Siena	1	unpublished	-
?/?	g.77082G>A	c.1498+5G>A	substitution	16_in	altered splicing	-	splice	RB1_00207	-	bilateral rb	germline	blood	DNA	-	isolated	Lohmann et al., 1996	1	published	-
?/?	g.77082G>A	c.1498+5G>A	substitution	16_in	altered splicing	-	splice	RB1_00207	-	rb	germline	blood	DNA	-	-	Houdayer et al. (2008) Hum Mutat 29: 975	1	published	-
?/?	g.77082G>C	c.1498+5G>C	substitution	16_in	altered splicing	-	splice	RB1_01246	-	rb	germline	blood	DNA	-	-	Tsai et al. (2004) Arch Ophthalmol 122:239	1	published	-
+?/+?	g.77083T>A	c.1498+6T>A	Substitution	16_in	-	-	splice	RB1_02097	germline	unilateral rb	germline	blood	DNA	heterozygous	isolated	Lohmann, Germany:Essen	1	unpublished	-
?/?	g.78073del	c.1499-10del	deletion	16_in	-	variant	variant	RB1_01309	-	rb	germline	blood	DNA	-	-	Leone et al. (2003) J Hum Genet 48(12): 639-41.	1	published	-
?/?	g.78081A>C	c.1499-2A>C	substitution	16_in	altered splicing	-	splice	RB1_01261	-	bilateral rb	germline	blood	DNA	-	-	Dundar et al. (2001) Proc Natl Sci Counc Repub China B 25: 166	1	published	-
?/?	g.78081A>T	c.1499-2A>T	substitution	16_in	altered splicing	-	splice	RB1_01260	-	rb	germline	blood	DNA	-	-	Houdayer et al. (2008) Hum Mutat 29: 975	1	published	-
?/?	g.78082G>A	c.1499-1G>A	substitution	16_in	altered splicing	-	splice	RB1_01146	-	bilateral rb	germline	blood	DNA	-	isolated	Nichols et al. (2005) Hum Mutat 25(6): 566-74.	1	published	-
?/?	g.78082G>A	c.1499-1G>A	substitution	16_in	altered splicing	-	splice	RB1_01146	-	rb	germline	blood	DNA	-	-	Houdayer et al. (2008) Hum Mutat 29: 975	1	published	-
?/?	g.78177	C>T	Substitution	17	c.1593C>T	p.Ile532Ile	splice	RB1_02109	germline	unilateral rb	germline	peripheral blood	DNA	unknown	isolated	Brazil:Rio de Janeiro	1	unpublished	-
-/?	g.82599	C>T	Substitution	17	c.1596	p.Ile532Ile	silent	RB1_02109	germline	unilateral rb	germline	peripheral blood	DNA	unknown	isolated	NC_000013.10, Brazil:Rio de Janeiro	1	unpublished	-
?/?	g.78083G>T	c.1499G>T	substitution	17_ex	-	p.Arg500Ile	-	RB1_01331	-	rb	germline	blood	DNA	-	-	Houdayer et al. (2008) Hum Mutat 29: 975	1	published	-
?/+	g.78094C>T	c.1510C>T	substitution	17_ex	-	p.Gln504X	nonsense	RB1_00668	-	bilateral rb	germline	nd	DNA	-	isolated	Richter et al. (2003) Am J Hum Genet 72(2): 253-69.	1	published	-
?/+	g.78118_78119del	c.1534_1535del	deletion	17_ex	-	-	frameshift	RB1_01226	-	bilateral rb	germline	blood	DNA	-	isolated	Kontic et al. (2006) J Hum Genet 51: 909	1	published	-
?/+	g.78119del	c.1535del	deletion	17_ex	-	p.Leu512Cysfs*7	frameshift	RB1_00113	unknown	bilateral rb	germline	blood	DNA	-	isolated	Lohmann et al., 1994	1	published	-
?/+	g.78119del	c.1535del	deletion	17_ex	-	p.Leu512Cysfs*7	frameshift	RB1_00113	unknown	bilateral rb	germline	blood	DNA	-	isolated	Lohmann et al., 1996	1	published	-
?/+	g.78119_78120del	c.1535_1536del	deletion	17_ex	-	p.(Leu512Phefs*10)	frameshift	RB1_00756	unknown	bilateral rb	germline	blood	DNA	-	isolated	-	1	published	-
?/+	g.78119_78120del	c.1535_1536del	deletion	17_ex	-	p.(Leu512Phefs*10)	frameshift	RB1_00756	unknown	rb	germline	nd	DNA	-	-	JL Gala - Brussels	1	unpublished	-
?/?	g.78120delG	c.1536delG	Deletion	17_ex	-	-	frameshift	RB1_01630	germline	bilateral rb	germline	blood	DNA	-	familial	not reported - Diana Rushlow, Gallie:Toronto	1	unpublished	-
?/+	g.78120_78121del	c.1536_1537del	deletion	17_ex	-	p.Leu512Phefs*10	frameshift	RB1_00782	unknown	bilateral rb	germline	blood	DNA	-	isolated	Nichols et al. (2005) Hum Mutat 25(6): 566-74.	1	published	-
?/+	g.78121del	c.1537del	deletion	17_ex	-	p.Ser513Leufs*6	frameshift	RB1_00822	unknown	bilateral rb	germline	nd	DNA	-	isolated	Richter et al. (2003) Am J Hum Genet 72(2): 253-69.	1	published	-
?/+	g.78131G>A	c.1547G>A	substitution	17_ex	-	p.Trp516*	nonsense	RB1_00481	germline	bilateral rb	germline	blood	DNA	-	familial	Kiran et al. (2003) Hum Mutat 22(4): 339.	1	published	-
?/?	g.78135_78137del	c.1551_1553del	Deletion	17_ex	-	p.(Ile517_Leu518delinsMet)	unknown	RB1_02073	germline	unilateral rb	germline	blood	DNA	unknown	isolated	Houdayer - Paris	1	unpublished	-
?/+	g.78141del	c.1557del	deletion	17_ex	-	p.Asn519Lysfs*5	frameshift	RB1_00780	unknown	bilateral rb	germline	blood	DNA	-	isolated	Nichols et al. (2005) Hum Mutat 25(6): 566-74.	1	published	-
?/+	g.78141insATTTAAT	c.1557_1558insATTTAAT	insertion	17_ex	-	p.Val520Ilefs*2	frameshift	RB1_00114	unknown	bilateral rb	germline	blood	DNA	not reported	isolated	Liu et al., 1995	1	published	-
?/?	g.78155_78157del	c.1571_1573del	deletion	17_ex	-	p.Lys524Thr/p.Ala525del	in-frame	RB1_01357	-	bilateral rb	germline	blood	DNA	-	-	Parsam et al. (2009) J Genet. 2009 Dec;88(4):517-27.	1	published	-
?/?	g.78158C>G	c.1574C>G	substitution	17_ex	-	p.Ala525Gly	missense	RB1_00397	-	bilateral rb	germline	nd	DNA	-	-	Richter et al. (2003) Am J Hum Genet 72(2): 253-69.	1	published	-
?/+	g.78159del	c.1575del	deletion	17_ex	-	p.Phe526Leufs*6	frameshift	RB1_01303	unknown	bilateral rb	germline	blood	DNA	-	familial	Alonso et al. (2005) Hum Mutat 25: 99	1	published	-
?/?	g.78169_78176del	c.1585_1592del	Deletion	17_ex	-	-	frameshift	RB1_01636	germline	bilateral rb	germline	blood	DNA	-	isolated	not reported - Diana Rushlow, Gallie:Toronto	1	unpublished	-
?/+	g.78171C>A	c.1587C>A	substitution	17_ex	-	p.Tyr529X	nonsense	RB1_00958	-	unilateral rb	germline	nd	DNA	-	isolated	Richter et al. (2003) Am J Hum Genet 72(2): 253-69.	1	published	-
?/?	g.78174delA	c.1590delA	Deletion	17_ex	-	-	unknown	RB1_01634	germline	bilateral rb	germline	blood	DNA	-	isolated	not reported - Diana Rushlow, Gallie:Toronto	1	unpublished	-
?/+	g.78176insTT	c.1592_1593insTT	insertion	17_ex	-	-	frameshift	RB1_00523	-	bilateral rb	germline	blood	DNA	-	-	Choy et al. (2002) Hum Mutat 20(5): 408.	1	published	-
?/+	g.78177delinsTTT	c.1593delinsTTT	complex	17_ex	-	p.Ile532Leufs*12	frameshift	RB1_00521	unknown	bilateral rb	germline	blood	DNA	-	isolated	Choy et al. (2002) Hum Mutat 20(5): 408.	1	published	-
?/+	g.78181del	c.1597del	Deletion	17_ex	-	p.Glu533Lysfs*10	frameshift	RB1_01410	unknown	bilateral rb	germline	blood	DNA	unknown	isolated	Lohmann, Germany:Essen	1	unpublished	-
?/+	g.78181G>T	c.1597G>T	substitution	17_ex	-	p.Glu533X	nonsense	RB1_00441	-	bilateral rb	germline	nd	DNA	-	familial	Richter et al. (2003) Am J Hum Genet 72(2): 253-69.	1	published	-
?/+	g.78181G>T	c.1597G>T	substitution	17_ex	-	p.Glu533X	nonsense	RB1_00441	-	bilateral rb	germline	nd	DNA	-	-	not reported, BL Gallie - Toronto	1	unpublished	-
?/+	g.78197del	c.1613del	deletion	17_ex	-	p.Ala538Glufs*5	frameshift	RB1_00551	unknown	bilateral rb	germline	blood	DNA	-	isolated	Nichols et al. (2005) Hum Mutat 25(6): 566-74.	1	published	-
?/+	g.78199G>T	c.1615G>T	substitution	17_ex	-	p.Glu539X	nonsense	RB1_00671	-	bilateral rb	germline	nd	DNA	-	familial	Richter et al. (2003) Am J Hum Genet 72(2): 253-69.	1	published	-
?/?	g.78201delA	c.1617delA	Deletion	17_ex	-	-	frameshift	RB1_01632	germline	bilateral rb	germline	blood	DNA	-	unknown	not reported - Diana Rushlow, Gallie:Toronto	1	unpublished	-
?/?	g.78202_78219del	c.1618_1635del	deletion	17_ex	-	p.Gly540_Glu545del	in-frame	RB1_00117	-	bilateral rb	germline	blood	DNA	-	isolated	Lohmann et al., 1994	1	published	-
?/+	g.78213_78214del	c.1629_1630del	deletion	17_ex	-	-	frameshift	RB1_00631	-	rb	germline	blood	DNA	-	familial	Nichols et al. (2005) Hum Mutat 25(6): 566-74.	1	published	-
?/+	g.78214del	c.1630del	deletion	17_ex	-	p.Arg544Glufs*3	frameshift	RB1_00118	unknown	bilateral rb	germline	blood	DNA	not reported	familial	Onadim et al., 1993	1	published	-
?/+	g.78217G>T	c.1633G>T	substitution	17_ex	-	p.Glu545X	nonsense	RB1_00506	-	bilateral rb	germline	blood	DNA	-	-	Houdayer et al. (2004) Hum Mutat 23(2): 193-202.	1	published	-
?/?	g.78217G>T	c.1633G>T + c.607+1G>C	substitution	17_ex	-	p.Glu545X	nonsense	RB1_00506	somatic	bilateral rb	germline	tumor	DNA	heterozygous	isolated	Germany:Essen	1	-	-
+?/?	g.78221delT	c.1638del	Deletion	17	-	-	frameshift	RB1_01533	germline	unilateral rb	germline	leukocytes	DNA	unknown	familial	Argentina: Buenos Aires	1	unpublished	-
+?/?	g.78221	c.1638delT	Deletion	17	-	p.M546fsX547	frameshift	RB1_01436	-	unilateral rb	germline	blood	DNA	unknown	familial	Argentina: Buenos Aires	1	unpublished	-
?/?	g.78229C>T	c.1645C>T	substitution	17_ex	-	p.His549Tyr	missense	RB1_00120	-	rb	germline	blood	DNA	not reported	familial	Liu et al., 1995	1	published	-
?/?	g.78229_78300insA	c.1645_1646insA	Insertion	17_ex	-	p.His549Thrfs*6	frameshift	RB1_02009	germline	bilateral rb	germline	blood	DNA	unknown	isolated	Renieri- Siena	1	unpublished	-
?/?	g.78233delT	c.1649delT	Substitution	17_ex	-	-	unknown	RB1_01633	germline	bilateral rb	germline	blood	DNA	-	isolated	not reported - Diana Rushlow, Gallie:Toronto	1	unpublished	-
?/+	g.78237del	c.1653del	deletion	17_ex	-	-	frameshift	RB1_00389	-	bilateral rb	germline inherited	blood	DNA	-	familial	Lohmann et al., 1994	1	published	-
?/+	g.78238C>T	c.1654C>T	substitution	17_ex	-	p.Arg552X	nonsense	RB1_00121	-	bilateral rb	germline	blood	DNA	not reported	-	Cowell et al., 1994	1	published	-
?/+	g.78238C>T	c.1654C>T	substitution	17_ex	-	p.Arg552X	nonsense	RB1_00121	-	bilateral rb	germline	blood	DNA	not reported	-	Cowell et al., 1994	1	published	-
?/+	g.78238C>T	c.1654C>T	substitution	17_ex	-	p.Arg552X	nonsense	RB1_00121	-	bilateral rb	germline	blood	DNA	not reported	-	Cowell et al., 1994	1	published	-
?/+	g.78238C>T	c.1654C>T	substitution	17_ex	-	p.Arg552X	nonsense	RB1_00121	-	bilateral rb	germline	blood	DNA	not reported	-	Cowell et al., 1994	1	published	-
?/+	g.78238C>T	c.1654C>T	substitution	17_ex	-	p.Arg552X	nonsense	RB1_00121	-	bilateral rb	germline	blood	DNA	-	isolated	Lohmann et al., 1996	1	published	-
?/+	g.78238C>T	c.1654C>T	substitution	17_ex	-	p.Arg552X	nonsense	RB1_00121	-	bilateral rb	germline	blood	DNA	-	isolated	Yilmaz et al., 1998	1	published	-
?/+	g.78238C>T	c.1654C>T	substitution	17_ex	-	p.Arg552X	nonsense	RB1_00121	-	bilateral rb	germline	blood	DNA	-	isolated	Yilmaz et al., 1998	1	published	-
?/+	g.78238C>T	c.1654C>T	substitution	17_ex	-	p.Arg552X	nonsense	RB1_00121	-	unilateral rb	germline	blood	DNA	not reported	isolated	Cowell et al., 1996	1	published	-
?/+	g.78238C>T	c.1654C>T	substitution	17_ex	-	p.Arg552X	nonsense	RB1_00121	-	bilateral rb	germline	retinoblastoma	DNA		familial	Braggio et al. (2004) J Clin Pathol 57(6): 585-90.	1	published	-
?/+	g.78238C>T	c.1654C>T	substitution	17_ex	-	p.Arg552X	nonsense	RB1_00121	-	bilateral rb	germline	retinoblastoma	DNA	-	familial	Braggio et al. (2004) J Clin Pathol 57(6): 585-90.	1	published	-
?/+	g.78238C>T	c.1654C>T	substitution	17_ex	-	p.Arg552X	nonsense	RB1_00121	-	bilateral rb	germline	blood	DNA	-	familial	Kiran et al. (2003) Hum Mutat 22(4): 339.	1	published	-
?/+	g.78238C>T	c.1654C>T	substitution	17_ex	-	p.Arg552X	nonsense	RB1_00121	-	bilateral rb	germline	nd	DNA	-	isolated	Richter et al. (2003) Am J Hum Genet 72(2): 253-69.	1	published	-
?/+	g.78238C>T	c.1654C>T	substitution	17_ex	-	p.Arg552X	nonsense	RB1_00121	-	bilateral rb	germline	nd	DNA	-	isolated	Richter et al. (2003) Am J Hum Genet 72(2): 253-69.	1	published	-
?/+	g.78238C>T	c.1654C>T	substitution	17_ex	-	p.Arg552X	nonsense	RB1_00121	-	bilateral rb	germline	blood	DNA	-	isolated	Alonso et al. (2001) Hum Mutat 17(5): 412-22.	1	published	-
?/+	g.78238C>T	c.1654C>T	substitution	17_ex	-	p.Arg552X	nonsense	RB1_00121	-	unilateral rb	germline	blood	DNA	-	-	Nichols et al. (2005) Hum Mutat 25(6): 566-74.	1	published	-
?/+	g.78238C>T	c.1654C>T	substitution	17_ex	-	p.Arg552X	nonsense	RB1_00121	-	bilateral rb	germline	nd	DNA	-	isolated	Lohmann - Essen	1	unpublished	-
?/+	g.78238C>T	c.1654C>T	substitution	17_ex	-	p.Arg552X	nonsense	RB1_00121	-	bilateral rb	germline	nd	DNA	-	isolated	Lohmann - Essen	1	unpublished	-
?/+	g.78238C>T	c.1654C>T	substitution	17_ex	-	p.Arg552X	nonsense	RB1_00121	-	bilateral rb	germline	nd	DNA	hemi/homozygous	isolated	Lohmann - Essen	1	unpublished	-
?/+	g.78238C>T	c.1654C>T	substitution	17_ex	-	p.Arg552X	nonsense	RB1_00121	-	bilateral rb	germline	nd	DNA	hemi/homozygous	isolated	Lohmann - Essen	1	unpublished	-
?/+	g.78238C>T	c.1654C>T	substitution	17_ex	-	p.Arg552X	nonsense	RB1_00121	-	bilateral rb	germline	nd	DNA	-	isolated	Lohmann - Essen	1	unpublished	-
?/+	g.78238C>T	c.1654C>T	substitution	17_ex	-	p.Arg552X	nonsense	RB1_00121	-	bilateral rb	germline	nd	DNA	-	isolated	Lohmann - Essen	1	unpublished	-
?/+	g.78238C>T	c.1654C>T	substitution	17_ex	-	p.Arg552X	nonsense	RB1_00121	-	bilateral rb	germline	nd	DNA	-	-	not reported, BL Gallie - Toronto	1	unpublished	-
?/+	g.78238C>T	c.1654C>T	substitution	17_ex	-	p.Arg552X	nonsense	RB1_00121	-	unilateral rb	germline	blood	DNA	-	isolated	-	1	published	-
?/+	g.78238C>T	c.1654C>T	substitution	17_ex	-	p.Arg552X	nonsense	RB1_00121	-	bilateral rb	germline	blood	DNA	-	isolated	-	1	published	-
?/+	g.78238C>T	c.1654C>T	substitution	17_ex	-	p.Arg552X	nonsense	RB1_00121	-	bilateral rb	germline	blood	DNA	-	isolated	-	1	published	-
?/+	g.78238C>T	c.1654C>T	substitution	17_ex	-	p.Arg552X	nonsense	RB1_00121	-	rb	germline	nd	DNA	-	isolated	-	1	-	-
?/+	g.78238C>T	c.1654C>T	substitution	17_ex	-	p.Arg552X	nonsense	RB1_00121	-	bilateral rb	germline	blood	DNA	-	isolated	Abouzeid et al. (2007) Mol Vis 13: 1740	1	published	-
?/+	g.78238C>T	c.1654C>T	substitution	17_ex	-	p.Arg552X	nonsense	RB1_00121	-	bilateral rb	germline	blood	DNA	-	isolated	Abouzeid et al. (2007) Mol Vis 13: 1740	1	published	-
?/+	g.78238C>T	c.1654C>T	substitution	17_ex	-	p.Arg552X	nonsense	RB1_00121	-	bilateral rb	germline	blood	DNA	-	familial	-	1	published	-
?/?	g.78238C>T	c.1654C>T + c.2116_2118dup	substitution	17_ex	-	p.Arg552X	nonsense	RB1_00121	somatic	unilateral rb	germline	tumor	DNA	heterozygous	isolated	Germany:Essen	1	-	-
?/?	g.78238C>T	c.1654C>T + c.1695+6T>C	substitution	17_ex	-	p.Arg552X	nonsense	RB1_00121	somatic	unilateral rb	germline	tumor	DNA	heterozygous	isolated	Germany:Essen	1	-	-
?/?	g.78238C>T	c.1654C>T + c.2520+2T>G	substitution	17_ex	-	p.Arg552X	nonsense	RB1_00121	somatic	unilateral rb	germline	tumor	DNA	heterozygous	isolated	Germany:Essen	1	-	-
?/?	g.78238C>T	c.1654C>T	substitution	17_ex	-	p.Arg552X	nonsense	RB1_00121	germline	bilateral rb	germline	blood	DNA	-	-	Abidi et al. (2011) Mol Vis.;17:3541-7	1	published	-
?/+	g.78243T>A	c.1659T>A	substitution	17_ex	-	p.Cys553X	nonsense	RB1_00122	-	bilateral rb	germline	blood	DNA	-	familial	Lohmann et al., 1996	1	published	-
?/+	g.78244G>T	c.1660G>T	substitution	17_ex	-	p.Glu554X	nonsense	RB1_00123	-	bilateral rb	germline inherited	blood	DNA	-	familial	Lohmann et al., 1996	1	published	-
?/+	g.78244G>T	c.1660G>T	substitution	17_ex	-	p.Glu554X	nonsense	RB1_00123	-	bilateral rb	germline	blood	DNA	-	familial	Abouzeid et al. (2007) Mol Vis 13: 1740	1	published	-
?/+	g.78250C>T	c.1666C>T	substitution	17_ex	-	p.Arg556X	nonsense	RB1_00124	-	bilateral rb	germline	blood	DNA	not reported	-	Cowell et al., 1994	1	published	-
?/+	g.78250C>T	c.1666C>T	substitution	17_ex	-	p.Arg556X	nonsense	RB1_00124	-	rb	germline	blood	DNA	not reported	familial	Liu et al., 1995	1	published	-
?/+	g.78250C>T	c.1666C>T	substitution	17_ex	-	p.Arg556X	nonsense	RB1_00124	-	bilateral rb	germline	pinealoblastoma	DNA	hemi/homozygous	isolated	Onadim et al., 1997	1	published	-
?/+	g.78250C>T	c.1666C>T	substitution	17_ex	-	p.Arg556X	nonsense	RB1_00124	-	bilateral rb	germline	blood	DNA	not reported	familial	Sippel et al., 1998	1	published	-
?/+	g.78250C>T	c.1666C>T	substitution	17_ex	-	p.Arg556X	nonsense	RB1_00124	-	bilateral rb	germline	retinoblastoma	DNA	homo-/heterozygous	isolated	Braggio et al. (2004) J Clin Pathol 57(6): 585-90.	1	published	-
?/+	g.78250C>T	c.1666C>T	substitution	17_ex	-	p.Arg556X	nonsense	RB1_00124	-	bilateral rb	germline	blood	DNA	-	familial	Alonso et al. (2004) Genes Chromosomes Cancer 40(3): 271-5.	1	published	-
?/+	g.78250C>T	c.1666C>T	substitution	17_ex	-	p.Arg556X	nonsense	RB1_00124	-	unilateral rb	germline	retinoblastoma	DNA	homozygous	-	Kiran et al. (2003) Hum Mutat 22(4): 339.	1	published	-
?/+	g.78250C>T	c.1666C>T	substitution	17_ex	-	p.Arg556X	nonsense	RB1_00124	-	bilateral rb	germline	nd	DNA	-	familial	Richter et al. (2003) Am J Hum Genet 72(2): 253-69.	1	published	-
?/+	g.78250C>T	c.1666C>T	substitution	17_ex	-	p.Arg556X	nonsense	RB1_00124	-	bilateral rb	germline	nd	DNA	-	-	Richter et al. (2003) Am J Hum Genet 72(2): 253-69.	1	published	-
?/+	g.78250C>T	c.1666C>T	substitution	17_ex	-	p.Arg556X	nonsense	RB1_00124	-	unilateral rb	germline	nd	DNA	-	familial	Richter et al. (2003) Am J Hum Genet 72(2): 253-69.	1	published	-
?/+	g.78250C>T	c.1666C>T	substitution	17_ex	-	p.Arg556X	nonsense	RB1_00124	-	rb	germline	blood	DNA	-	-	Tsai et al. (2004) Arch Ophthalmol 122:239	1	published	-
?/+	g.78250C>T	c.1666C>T	substitution	17_ex	-	p.Arg556X	nonsense	RB1_00124	-	rb	germline	blood	DNA	-	-	Tsai et al. (2004) Arch Ophthalmol 122:239	1	published	-
?/+	g.78250C>T	c.1666C>T	substitution	17_ex	-	p.Arg556X	nonsense	RB1_00124	-	bilateral rb	germline	blood	DNA	-	-	Houdayer et al. (2004) Hum Mutat 23(2): 193-202.	1	published	-
?/+	g.78250C>T	c.1666C>T	substitution	17_ex	-	p.Arg556X	nonsense	RB1_00124	-	bilateral rb	germline	blood	DNA	-	-	Houdayer et al. (2004) Hum Mutat 23(2): 193-202.	1	published	-
?/+	g.78250C>T	c.1666C>T	substitution	17_ex	-	p.Arg556X	nonsense	RB1_00124	-	bilateral rb	germline	blood	DNA	-	isolated	Babenko et al. (2002) Mol Biol (Mosk). 36(4):623-9.	1	published	-
?/+	g.78250C>T	c.1666C>T	substitution	17_ex	-	p.Arg556X	nonsense	RB1_00124	-	bilateral rb	germline	nd	DNA	-	isolated	Lohmann - Essen	1	unpublished	-
?/+	g.78250C>T	c.1666C>T	substitution	17_ex	-	p.Arg556X	nonsense	RB1_00124	-	unilateral rb	germline	nd	DNA	heterozygous	isolated	Lohmann - Essen	1	unpublished	-
?/+	g.78250C>T	c.1666C>T	substitution	17_ex	-	p.Arg556X	nonsense	RB1_00124	-	bilateral rb	germline	nd	DNA	-	isolated	Lohmann - Essen	1	unpublished	-
?/+	g.78250C>T	c.1666C>T	substitution	17_ex	-	p.Arg556X	nonsense	RB1_00124	-	bilateral rb	germline	nd	DNA	-	isolated	not reported, BL Gallie - Toronto	1	unpublished	-
?/+	g.78250C>T	c.1666C>T	substitution	17_ex	-	p.Arg556X	nonsense	RB1_00124	-	bilateral rb	germline	blood	DNA	-	familial	Alonso et al. (2005) Hum Mutat 25: 99	1	published	-
?/+	g.78250C>T	c.1666C>T	substitution	17_ex	-	p.Arg556X	nonsense	RB1_00124	-	bilateral rb	germline	blood	DNA	-	familial	Sampieri et al. (2006) J Hum Genet 51: 209	1	published	-
?/+	g.78250C>T	c.1666C>T	substitution	17_ex	-	p.Arg556X	nonsense	RB1_00124	-	bilateral rb	germline	blood	DNA	-	isolated	-	1	published	-
?/?	g.78250C>T	c.1666C>T	substitution	17_ex	-	p.Arg556X	nonsense	RB1_00124	germline	bilateral rb	germline	blood	DNA	-	isolated	Seo et al., 2012	1	published	-
?/?	g.78250C>T	c.1666C>T	substitution	17_ex	-	p.Arg556*	nonsense	RB1_00124	germline	bilateral rb	germline	blood	DNA	unknown	isolated	Renieri - Siena	1	unpublished	-
?/+	g.78253del	c.1669del	deletion	17_ex	-	p.Ile557Serfs*54	frameshift	RB1_01227	unknown	bilateral rb	germline	blood	DNA	-	isolated	Abouzeid et al. (2007) Mol Vis 13: 1740	1	published	-
?/?	g.78162T>C	c.1678T>C	Substitution	17_ex	-	-	unknown	RB1_01686	germline	unilateral rb	germline	blood	DNA	-	isolated	not reported - Diana Rushlow, Gallie:Toronto	1	unpublished	-
+/?	-	c.1683dup	Duplication	17_ex	-	p.Ala562Cysfs*10	frameshift	RB1_01982	germline	retinoblastoma	germline	blood	DNA	unknown	isolated	Dommering et al. 2014, Germany:Essen	1	published	-
?/?	g.78268G>C	c.1684G>C	Substitution	17_ex	-	p.Ala562Pro	unknown	RB1_01631	germline	bilateral rb	germline	blood	DNA	-	isolated	not reported - Diana Rushlow, Gallie:Toronto	1	published	-
?/?	g.78271delT	c.1687delT	Deletion	17_ex	-	-	unknown	RB1_01635	germline	bilateral rb	germline	blood	DNA	-	isolated	not reported - Diana Rushlow, Gallie:Toronto	1	unpublished	-
?/+	g.78272G>A	c.1688G>A	substitution	17_ex	-	p.Trp563X	nonsense	RB1_00290	-	bilateral rb	germline	blood	DNA	-	-	Houdayer et al. (2004) Hum Mutat 23(2): 193-202.	1	published	-
?/+	g.78272G>A	c.1688G>A	substitution	17_ex	-	p.Trp563X	nonsense	RB1_00290	-	bilateral rb	germline	nd	DNA	-	isolated	Lohmann - Essen	1	unpublished	-
?/+	g.78272G>A	c.1688G>A	substitution	17_ex	-	p.Trp563X	nonsense	RB1_00290	-	bilateral rb	germline	nd	DNA	-	isolated	Lohmann - Essen	1	unpublished	-
?/?	g.78272G>C	c.1688G>C	substitution	17_ex	-	p.Trp563Ser	missense	RB1_00268	unknown	bilateral rb	germline	nd	DNA	hemi/homozygous	isolated	Lohmann - Essen	1	unpublished	-
?/?	g.78272G>T	c.1688G>T	substitution	17_ex	-	p.Trp563Leu	-	RB1_01343	-	rb	germline	blood	DNA	-	familial lp	Scheffer et al. (2000) J Med Genet 37:E6	1	published	-
?/?	g.78273G>T	c.1689G>T	substitution	17_ex	-	p.Trp563Cys	-	RB1_01271	-	bilateral rb	germline	blood	DNA	-	isolated	Sivakumaran et al. (2005) Hum Mutat. 25(4):396-409.	1	published	-
?/?	g.78273G>T	c.1689G>T	substitution	17_ex	-	p.Trp563Cys	-	RB1_01271	-	unilateral rb	germline	blood	DNA	-	familial	Alonso et al. (2005) Hum Mutat 25: 99	1	published	-
+/+	-	c.1693_1694dup + c.1815-5T>C, c.1876G>A, c.1966C>T	Insertion	17_ex	-	p.(Asp566Glnfs*46)	frameshift	RB1_01872	germline	bilateral rb	germline	blood	DNA	unknown	familial	Gallie:Toronto	1	unpublished	Patient is heterozygous for a frameshift alteration and for two missense alterations.
?/?	g.78277_78280	c.1693_1695+1del	Substitution	17_ex	-	-	unknown	RB1_01629	germline	bilateral rb	germline	blood	DNA	-	isolated	not reported - Diana Rushlow, Gallie:Toronto	1	unpublished	-
?/?	g.78277_78290del	c.1693_1695+11del	deletion	17_ex	altered splicing	-	splice	RB1_00823	-	bilateral rb	germline	nd	DNA	-	isolated	Richter et al. (2003) Am J Hum Genet 72(2): 253-69.	1	published	-
?/?	g.78280G>A	c.1695+1G>A	Substitution	17_in	Splice site	-	splice	RB1_01577	germline	bilateral rb	germline	blood	DNA	-	familial	-	1	unpublished	-
?/?	g.78280G>T	c.1695+1G>T	substitution	17_in	altered splicing	-	splice	RB1_01263	-	bilateral rb	germline	blood	DNA	-	isolated	Sivakumaran et al. (2005) Hum Mutat. 25(4):396-409.	1	published	-
?/?	g.78281T>A	c.1695+2T>A	substitution	17_in	altered splicing	-	splice	RB1_01147	-	bilateral rb	germline	blood	DNA	-	isolated	Nichols et al. (2005) Hum Mutat 25(6): 566-74.	1	published	-
?/?	g.78281T>G	c.1695+2T>G	substitution	17_in	altered splicing	-	splice	RB1_01247	-	bilateral rb	germline	nd	DNA	-	isolated	Richter et al. (2003) Am J Hum Genet 72(2): 253-69.	1	published	-
?/?	g.78282A>C	c.1695+3A>C	substitution	17_in	altered splicing	-	splice	RB1_00208	-	bilateral rb	germline	blood	DNA	-	isolated	Lohmann et al., 1996	1	published	-
?/?	g.78284G>A	c.1695+5G>A	substitution	17_in	altered splicing	-	splice	RB1_00911	-	bilateral rb	germline	blood	DNA	-	-	Houdayer et al. (2004) Hum Mutat 23(2): 193-202.	1	published	-
?/?	g.78284G>A	c.1695+5G>A	substitution	17_in	altered splicing	-	splice	RB1_00911	-	bilateral rb	germline	nd	DNA	-	isolated	not reported, BL Gallie - Toronto	1	unpublished	-
?/?	g.78284G>C	c.1695+5G>C + c.1981C>T	substitution	17_in	altered splicing	-	splice	RB1_00329	germline	unilateral rb	germline	tumor	DNA	heterozygous	isolated	Germany:Essen	1	unpublished	new germline mutation
?/?	g.78285T>C	c.1695+6T>C	substitution	17_in	altered splicing	-	splice	RB1_00388	-	unilateral rb	germline	nd	DNA	heterozygous	familial	Lohmann - Essen	1	unpublished	-
?/?	g.78285T>C	c.1695+6T>C	substitution	17_in	altered splicing	-	splice	RB1_00388	-	unilateral rb	germline	blood	DNA	-	familial lp	Zhang et al. (2008) Hum Mutat 29:475	1	published	-
?/?	g.78285T>C	c.1695+6T>C + c.1654C>T	substitution	17_in	altered splicing	-	splice	RB1_00388	germline	unilateral rb	germline	tumor	DNA	heterozygous	isolated	Germany:Essen	1	-	-
?/?	g.78285T>G	c.1695+6T>G	substitution	17_in	altered splicing	-	splice	RB1_00210	-	bilateral rb	germline	retinoblastoma	DNA	hemi/homozygous	isolated	Shimizu et al., 1994	1	published	-
?/?	g.99426C>T	c.1695+21147>CT	substitution	17_in	-	variant	variant	RB1_00518	-	bilateral rb	germline	blood	DNA	-	familial	Alonso et al. (2004) Genes Chromosomes Cancer 40(3): 271-5.	1	published	-
?/?	g.149986T>G	c.1696-12T>G	substitution	17_in	altered splicing	-	splice	RB1_00825	-	bilateral rb	germline	nd	DNA	-	isolated	not reported, BL Gallie - Toronto	1	unpublished	-
?/?	g.149986T>G	c.1696-12T>G	substitution	17_in	altered splicing	-	splice	RB1_00825	-	bilateral rb	germline	blood	DNA	-	-	Zhang et al. (2008) Hum Mutat 29: 475	1	published	-
?/?	g.149995T>G	c.1696-3T>G	substitution	17_in	altered splicing	-	splice	RB1_00347	germline	bilateral rb	germline	nd	DNA	-	isolated	Lohmann - Essen	1	unpublished	-
?/?	g.149997A>G	c.1696-1G>A	substitution	17_in	altered splicing	-	splice	RB1_00209	-	bilateral rb	germline	blood	DNA	-	-	Blanquet et al., 1995	1	published	-
?/?	g.149997A>G	c.1696-1G>A	substitution	17_in	altered splicing	-	splice	RB1_00209	-	bilateral rb	germline	blood	DNA	-	-	Blanquet et al., 1995	1	published	-
?/?	g.150002C>A	c.1700C>A	Substitution	18_ex	-	p.Ser567*	nonsense	RB1_01513	germline	retinoblastoma	germline	blood	DNA	unknown	familial	Dommering et al. 2014, Germany:Essen	1	published	-
?/?	g.150002C>T	c.1700C>T	substitution	18_ex	-	p.Ser567Leu	missense	RB1_00004	-	bilateral rb	germline	blood	DNA	-	-	Yandell et al., 1989	1	published	-
?/?	g.150002C>T	c.1700C>T	substitution	18_ex	-	p.Ser567Leu	missense	RB1_00004	-	bilateral rb	germline	blood	DNA	-	isolated	Yilmaz et al., 1998	1	published	-
?/+	g.150002_150045dup	c.1700_1743dup	insertion	18_ex	-	-	frameshift	RB1_00278	germline	bilateral rb	germline	nd	DNA	heterozygous	isolated	Lohmann - Essen	1	unpublished	-
?/?	g.150005dup	c.1703dup	Insertion	18_ex	-	p.(Leu569Phefs*3)	frameshift	RB1_02074	germline	bilateral rb	germline	blood	DNA	unknown	isolated	Houdayer - Paris	1	unpublished	-
?/+	g.150005_150008del	c.1703_1706del	deletion	18_ex	-	p.Pro568Hisfs*42	frameshift	RB1_00605	unknown	bilateral rb	germline	blood	DNA	-	-	Houdayer et al. (2004) Hum Mutat 23(2): 193-202.	1	published	-
?/?	g.150006_150008del	c.1704_1706del	deletion	18_ex	-	p.Leu569del	in-frame	RB1_00125	-	bilateral rb	germline	blood	DNA	not reported	-	Blanquet et al., 1995	1	published	-
?/+	g.150008T>G	c.1706T>G	substitution	18_ex	-	p.Leu569X	nonsense	RB1_00475	germline	bilateral rb	germline	nd	DNA	-	not reported	Lohmann - Essen	1	unpublished	-
?/+	g.150009del	c.1707del	deletion	18_ex	-	p.Leu569Phefs*42	frameshift	RB1_00126	unknown	bilateral rb	germline	blood	DNA	not reported	familial	Blanquet et al., 1993	1	published	-
+/?	-	c.1707_1710del	Deletion	18_ex	-	p.Phe570Ilefs*40	frameshift	RB1_01983	germline	retinoblastoma	germline	blood	DNA	unknown	isolated	Dommering et al. 2014, Germany:Essen	1	published	-
?/?	g.150010_150011del	c.1708_1709del	Deletion	18_ex	-	-	frameshift	RB1_01638	germline	bilateral rb	germline	blood	DNA	-	isolated	not reported - Diana Rushlow, Gallie:Toronto	1	unpublished	-
?/+	g.150011_150012del	c.1709_1710del	deletion	18_ex	-	p.(Lys577_Arg579del)	frameshift	RB1_00672	unknown	bilateral rb	germline	nd	DNA	-	isolated	Richter et al. (2003) Am J Hum Genet 72(2): 253-69.	1	published	-
?/+	g.150011_150012dup	c.1709_1710dup	insertion	18_ex	-	-	frameshift	RB1_00827	-	bilateral rb	germline	nd	DNA	-	isolated	not reported, BL Gallie - Toronto	1	unpublished	-
?/+	g.150012dup	c.1710dup	insertion	18_ex	-	p.(Asp571*)	frameshift	RB1_00553	unknown	bilateral rb	germline	blood	DNA	-	isolated	Nichols et al. (2005) Hum Mutat 25(6): 566-74.	1	published	-
?/?	g.150012insTT	c.1710insTT	Insertion	18_ex	-	-	frameshift	RB1_01637	germline	bilateral rb	germline	blood	DNA	-	isolated	not reported - Diana Rushlow, Gallie:Toronto	1	unpublished	-
?/?	g.150019_150020el	c.1717_1718del	Deletion	18_ex	-	p.(Ile573*)	unknown	RB1_02075	germline	bilateral rb	germline	blood	DNA	unknown	familial	Houdayer - Paris	1	unpublished	-
?/+	g.150025C>T	c.1723C>T	substitution	18_ex	-	p.Gln575X	nonsense	RB1_00128	-	bilateral rb	germline	blood	DNA	-	isolated	Lohmann et al., 1996	1	published	-
?/+	g.150025C>T	c.1723C>T	substitution	18_ex	-	p.Gln575X	nonsense	RB1_00128	-	bilateral rb	germline	blood	DNA	not reported	isolated	Sippel et al., 1998	1	published	-
?/+	g.150028_150031del	c.1726_1729del	deletion	18_ex	-	p.Ser576Argfs*34	frameshift	RB1_00127	unknown	unilateral rb	germline	retinoblastoma	DNA	-	isolated	de Andrade et al. (2006) Cancer Genet Cytogenet 167: 43	1	published	-
?/+	g.150029_150032del	c.1727_1730del	deletion	18_ex	-	p.Ser576Trpfs*34	frameshift	RB1_01228	unknown	rb	germline	blood	DNA	-	-	Tsai et al. (2004) Arch Ophthalmol 122:239	1	published	-
?/?	g.150045A>C	c.1733A>C	substitution	18_ex	-	p.Asp578Ala	missense	RB1_00708	-	bilateral rb	germline	blood	DNA	-	isolated	Babenko et al. (2002) Mol Biol (Mosk). 36(4):623-9.	1	published	-
?/+	g.150037C>T	c.1735C>T	substitution	18_ex	-	p.Arg579X	nonsense	RB1_00129	-	bilateral rb	germline	blood	DNA	not reported	-	Blanquet et al., 1994	1	published	-
?/+	g.150037C>T	c.1735C>T	substitution	18_ex	-	p.Arg579X	nonsense	RB1_00129	-	bilateral rb	germline	blood	DNA	not reported	-	Blanquet et al., 1995	1	published	-
?/+	g.150037C>T	c.1735C>T	substitution	18_ex	-	p.Arg579X	nonsense	RB1_00129	-	rb	germline	blood	DNA	not reported	familial	Blanquet et al., 1995	1	published	-
?/+	g.150037C>T	c.1735C>T	substitution	18_ex	-	p.Arg579X	nonsense	RB1_00129	-	bilateral rb	germline	blood	DNA	not reported	-	Cowell et al., 1994	1	published	-
?/+	g.150037C>T	c.1735C>T	substitution	18_ex	-	p.Arg579X	nonsense	RB1_00129	-	bilateral rb	germline	blood	DNA	not reported	-	Cowell et al., 1994	1	published	-
?/+	g.150037C>T	c.1735C>T	substitution	18_ex	-	p.Arg579X	nonsense	RB1_00129	-	bilateral rb	germline	blood	DNA	not reported	-	Cowell et al., 1994	1	published	-
?/+	g.150037C>T	c.1735C>T	substitution	18_ex	-	p.Arg579X	nonsense	RB1_00129	-	bilateral rb	germline inherited	blood	DNA	-	familial	Lohmann et al., 1996	1	published	-
?/+	g.150037C>T	c.1735C>T	substitution	18_ex	-	p.Arg579X	nonsense	RB1_00129	-	bilateral rb	germline	blood	DNA	-	isolated	Lohmann et al., 1996	1	published	-
?/+	g.150037C>T	c.1735C>T	substitution	18_ex	-	p.Arg579X	nonsense	RB1_00129	-	rb	germline	blood	DNA	-	familial	Lohmann et al., 1996	1	published	-
?/+	g.150037C>T	c.1735C>T	substitution	18_ex	-	p.Arg579X	nonsense	RB1_00129	-	rb	germline	blood	DNA	-	familial	Lohmann et al., 1996	1	published	-
?/+	g.150037C>T	c.1735C>T	substitution	18_ex	-	p.Arg579X	nonsense	RB1_00129	-	bilateral rb	germline	blood	DNA	not reported	isolated	Szijan et al., 1994	1	published	-
?/+	g.150037C>T	c.1735C>T	substitution	18_ex	-	p.Arg579X	nonsense	RB1_00129	-	rb	germline	blood	DNA	-	familial	Yilmaz et al., 1998	1	published	-
?/+	g.150037C>T	c.1735C>T	substitution	18_ex	-	p.Arg579X	nonsense	RB1_00129	-	bilateral rb	germline	blood	DNA	-	isolated	Mateu et al., 1997	1	published	-
?/+	g.150037C>T	c.1735C>T	substitution	18_ex	-	p.Arg579X	nonsense	RB1_00129	-	bilateral rb	germline	retinoblastoma	DNA	-	isolated	Braggio et al. (2004) J Clin Pathol 57(6): 585-90.	1	published	-
?/+	g.150037C>T	c.1735C>T	substitution	18_ex	-	p.Arg579X	nonsense	RB1_00129	-	unilateral rb	germline	nd	DNA	-	isolated	Richter et al. (2003) Am J Hum Genet 72(2): 253-69.	1	published	-
?/+	g.150037C>T	c.1735C>T	substitution	18_ex	-	p.Arg579X	nonsense	RB1_00129	-	bilateral rb	germline	nd	DNA	-	isolated	Richter et al. (2003) Am J Hum Genet 72(2): 253-69.	1	published	-
?/+	g.150037C>T	c.1735C>T	substitution	18_ex	-	p.Arg579X	nonsense	RB1_00129	-	bilateral rb	germline	nd	DNA	-	isolated	Richter et al. (2003) Am J Hum Genet 72(2): 253-69.	1	published	-
?/+	g.150037C>T	c.1735C>T	substitution	18_ex	-	p.Arg579X	nonsense	RB1_00129	-	bilateral rb	germline	nd	DNA	-	familial	Richter et al. (2003) Am J Hum Genet 72(2): 253-69.	1	published	-
?/+	g.150037C>T	c.1735C>T	substitution	18_ex	-	p.Arg579X	nonsense	RB1_00129	-	bilateral rb	germline	nd	DNA	-	isolated	Richter et al. (2003) Am J Hum Genet 72(2): 253-69.	1	published	-
?/+	g.150037C>T	c.1735C>T	substitution	18_ex	-	p.Arg579X	nonsense	RB1_00129	-	bilateral rb	germline	nd	DNA	-	isolated	Richter et al. (2003) Am J Hum Genet 72(2): 253-69.	1	published	-
?/+	g.150037C>T	c.1735C>T	substitution	18_ex	-	p.Arg579X	nonsense	RB1_00129	-	bilateral rb	germline	nd	DNA	-	isolated	Richter et al. (2003) Am J Hum Genet 72(2): 253-69.	1	published	-
?/+	g.150037C>T	c.1735C>T	substitution	18_ex	-	p.Arg579X	nonsense	RB1_00129	-	rb	germline	blood	DNA	-	-	Dalamon et al (2001) Ophthalmic Res 33(6):336-9	1	published	-
?/+	g.150037C>T	c.1735C>T	substitution	18_ex	-	p.Arg579X	nonsense	RB1_00129	-	rb	germline	blood	DNA	-	-	Tsai et al. (2004) Arch Ophthalmol 122:239	1	published	-
?/+	g.150037C>T	c.1735C>T	substitution	18_ex	-	p.Arg579X	nonsense	RB1_00129	-	rb	germline	blood	DNA	-	-	Tsai et al. (2004) Arch Ophthalmol 122:239	1	published	-
?/+	g.150037C>T	c.1735C>T	substitution	18_ex	-	p.Arg579X	nonsense	RB1_00129	-	rb	germline	blood	DNA	-	-	Tsai et al. (2004) Arch Ophthalmol 122:239	1	published	-
?/+	g.150037C>T	c.1735C>T	substitution	18_ex	-	p.Arg579X	nonsense	RB1_00129	-	bilateral rb	germline	blood	DNA	-	isolated	Nichols et al. (2005) Hum Mutat 25(6): 566-74.	1	published	-
?/+	g.150037C>T	c.1735C>T	substitution	18_ex	-	p.Arg579X	nonsense	RB1_00129	-	bilateral rb	germline	blood	DNA	-	isolated	Nichols et al. (2005) Hum Mutat 25(6): 566-74.	1	published	-
?/+	g.150037C>T	c.1735C>T	substitution	18_ex	-	p.Arg579X	nonsense	RB1_00129	-	bilateral rb	germline	nd	DNA	-	isolated	Lohmann - Essen	1	unpublished	-
?/+	g.150037C>T	c.1735C>T	substitution	18_ex	-	p.Arg579X	nonsense	RB1_00129	-	bilateral rb	germline	nd	DNA	-	isolated	Lohmann - Essen	1	unpublished	-
?/+	g.150037C>T	c.1735C>T	substitution	18_ex	-	p.Arg579X	nonsense	RB1_00129	-	bilateral rb	germline	nd	DNA	-	isolated	Lohmann - Essen	1	unpublished	-
?/+	g.150037C>T	c.1735C>T	substitution	18_ex	-	p.Arg579X	nonsense	RB1_00129	-	bilateral rb	germline	nd	DNA	-	isolated	Lohmann - Essen	1	unpublished	-
?/+	g.150037C>T	c.1735C>T	substitution	18_ex	-	p.Arg579X	nonsense	RB1_00129	-	bilateral rb	germline	nd	DNA	-	isolated	Lohmann - Essen	1	unpublished	-
?/+	g.150037C>T	c.1735C>T	substitution	18_ex	-	p.Arg579X	nonsense	RB1_00129	-	bilateral rb	germline	nd	DNA	-	not reported	Lohmann - Essen	1	unpublished	-
?/+	g.150037C>T	c.1735C>T	substitution	18_ex	-	p.Arg579X	nonsense	RB1_00129	-	bilateral rb	germline	nd	DNA	-	-	not reported, BL Gallie - Toronto	1	unpublished	-
?/+	g.150037C>T	c.1735C>T	substitution	18_ex	-	p.Arg579X	nonsense	RB1_00129	-	bilateral rb	germline	blood	DNA	-	isolated	-	1	published	-
?/+	g.150037C>T	c.1735C>T	substitution	18_ex	-	p.Arg579X	nonsense	RB1_00129	-	rb	germline	nd	DNA	-	-	-	1	-	-
?/+	g.150037C>T	c.1735C>T	substitution	18_ex	-	p.Arg579X	nonsense	RB1_00129	-	bilateral rb	germline	blood	DNA	-	familial	Dalamon et al. (2004) J Biochem Mol Biol 37: 246	1	published	-
?/+	g.150037C>T	c.1735C>T	substitution	18_ex	-	p.Arg579X	nonsense	RB1_00129	-	unilateral rb	germline	blood	DNA	-	isolated	Dalamon et al. (2004) J Biochem Mol Biol 37: 246	1	published	-
?/+	g.150037C>T	c.1735C>T	substitution	18_ex	-	p.Arg579X	nonsense	RB1_00129	-	bilateral rb	germline	blood	DNA	-	isolated	Alonso et al. (2005) Hum Mutat 25: 99	1	published	-
?/+	g.150037C>T	c.1735C>T	substitution	18_ex	-	p.Arg579X	nonsense	RB1_00129	-	rb	germline	blood	DNA	-	familial	Taylor et al. (2007) Hum Mutat 28: 284	1	published	-
?/+	g.150037C>T	c.1735C>T	substitution	18_ex	-	p.Arg579X	nonsense	RB1_00129	-	bilateral rb	germline	blood	DNA	-	isolated	Abouzeid et al. (2007) Mol Vis 13: 1740	1	published	-
?/+	g.150037C>T	c.1735C>T	substitution	18_ex	-	p.Arg579X	nonsense	RB1_00129	-	unilateral rb	germline	blood	DNA	-	isolated	Abouzeid et al. (2007) Mol Vis 13: 1740	1	published	-
?/+	g.150037C>T	c.1735C>T	substitution	18_ex	-	p.Arg579X	nonsense	RB1_00129	-	unilateral rb	germline	blood	DNA	-	isolated	Abouzeid et al. (2007) Mol Vis 13: 1740	1	published	-
?/+	g.150037C>T	c.1735C>T	substitution	18_ex	-	p.Arg579X	nonsense	RB1_00129	-	bilateral rb	germline	retinoblastoma	DNA	-	isolated	Najera et al. (2001) Med Clin (Barc) 116: 365	1	published	-
?/+	g.150037C>T	c.1735C>T	substitution	18_ex	-	p.Arg579X	nonsense	RB1_00129	-	bilateral rb	germline	blood	DNA	-	isolated	-	1	published	-
+?/?	g.150037C>T	c.1735C>T	Substitution	18_ex	-	p.Arg579X	nonsense	RB1_00129	unknown	bilateral rb	germline	blood	DNA	unknown	isolated	Argentina: Buenos Aires	1	unpublished	-
?/?	g.150037C>T	c.1735C>T + c.1332+1del	substitution	18_ex	-	p.Arg579X	nonsense	RB1_00129	somatic	bilateral rb	germline	tumor	DNA	heterozygous	isolated	Germany:Essen	1	unpublished	new germline mutation
?/?	g.150037C>T	c.1735C>T + c.1333C>T	substitution	18_ex	-	p.Arg579X	nonsense	RB1_00129	somatic	bilateral rb	germline	tumor	DNA	heterozygous	isolated	Germany:Essen	1	-	new germline mutation
?/?	g.150037C>T	c.1735C>T	substitution	18_ex	-	p.Arg579X	nonsense	RB1_00129	germline	bilateral rb	germline	blood	DNA	-	isolated	Ata-ur-Rasheed et al. (2002) Ophthalmic Genet.(2):121-8.	1	published	-
+/?	g.150037C>T	c.1735C>T	Substitution	18_ex	-	p.Arg579X	nonsense	RB1_00129	germline	bilateral rb	germline	leukocytes	DNA	unknown	isolated	Argentina: Buenos Aires	1	unpublished	-
?/?	g.150037C>T	c.1735C>T	substitution	18_ex	-	p.Arg579X	nonsense	RB1_00129	germline	bilateral rb	germline	blood	DNA	-	isolated	-	1	-	-
?/?	g.150037C>T	c.1735C>T	substitution	18_ex	-	p.Arg579X	nonsense	RB1_00129	germline	bilateral rb	germline	blood	DNA	-	isolated	Seo et al., 2012	1	published	-
+/?	g.150037C>T	c.1735C>T	substitution	18_ex	-	p.Arg579X	nonsense	RB1_00129	germline	bilateral rb	germline	blood	DNA	-	isolated	Malaysia:Kuala Lumpur	1	unpublished	-
?/+	g.150038_150047del	c.1736_1742del	deletion	18_ex	-	-	frameshift	RB1_01165	-	bilateral rb	germline	retinoblastoma	DNA	-	isolated	de Andrade et al. (2006) Cancer Genet Cytogenet 167: 43	1	published	-
?/+	g.150040G>T	c.1738G>T	substitution	18_ex	-	p.Glu580X	nonsense	RB1_00131	-	bilateral rb	germline	blood	DNA	not reported	-	Blanquet et al., 1995	1	published	-
+/?	-	c.1752_1753insGGTTTCA	Insertion	18_ex	-	p.His585Glyfs*5	frameshift	RB1_01985	germline	retinoblastoma	germline	blood	DNA	unknown	isolated	Dommering et al. 2014, Germany:Essen	1	published	-
?/?	g.150055C>T	c.1753C>T	Substitution	18_ex	-	p.His585Tyr	missense	RB1_01406	-	unilateral rb	germline	blood	DNA	-	familial	Anthony Raizis	1	-	Detected in 62 y old European, de novo in mother
?/+	g.150056_150065del	c.1754_1763del	Deletion	18_ex	-	p.His585Leufs*23	frameshift	RB1_00673	unknown	bilateral rb	germline	nd	DNA	-	isolated	Richter et al. (2003) Am J Hum Genet 72(2): 253-69.	1	published	-
?/+	g.150061_150070del	c.1760_1769del	deletion	18_ex	-	p.Glu587Valfs*21	frameshift	RB1_00133	unknown	bilateral rb	germline	retinoblastoma	DNA	homozygous	isolated	Dunn et al., 1989	1	published	-
?/+	g.150058_150067del	c.1760_1769del	deletion	18_ex	-	p.Glu587Valfs*21	frameshift	RB1_00132	unknown	bilateral rb	germline	retinoblastoma	DNA	homozygous	isolated	Dunn et al., 1989	1	published	-
?/+	g.150061_150070del	c.1760_1769del	deletion	18_ex	-	p.Glu587Valfs*21	frameshift	RB1_00133	unknown	bilateral rb	germline	retinoblastoma	DNA	heterozygous	familial	Kiran et al. (2003) Hum Mutat 22(4): 339.	1	published	-
?/+	g.150061_150070del	c.1760_1769del	deletion	18_ex	-	p.Glu587Valfs*21	frameshift	RB1_00133	unknown	bilateral rb	germline	nd	DNA	-	isolated	Richter et al. (2003) Am J Hum Genet 72(2): 253-69.	1	published	-
?/+	g.150064ins4	c.1762_1763ins4	insertion	18_ex	-	-	frameshift	RB1_00484	-	bilateral rb	germline	blood	DNA	-	familial	Kiran et al. (2003) Hum Mutat 22(4): 339.	1	published	-
+/+	g.150066del	c.1764del	Deletion	18_ex	-	p.(Ala589Leufs*22)	frameshift	RB1_01863	germline	bilateral rb	germline	blood	DNA	unknown	isolated	Lohmann, Germany:Essen	1	unpublished	-
?/+	g.150067insGG	c.1765_1766insGG	insertion	18_ex	-	p.Ala589Glyfs*23	frameshift	RB1_00702	unknown	bilateral rb	germline	retinoblastoma	DNA	-	familial	Babenko et al. (2002) Mol Biol (Mosk). 36(4):623-9.	1	published	-
+/?	-	c.1770T>A	Substitution	18_ex	-	p.Cys590*	nonsense	RB1_01986	germline	retinoblastoma	germline	blood	DNA	unknown	isolated	Dommering et al. 2014, Germany:Essen	1	published	T>C reported in LOVD
?/?	g.150080dup	c.1778dup	insertion	18_ex	-	-	-	RB1_00829	-	unilateral rb	germline	nd	DNA	-	isolated	not reported, BL Gallie - Toronto	1	unpublished	-
?/+	g.150102del	c.1800del	deletion	18_ex	-	p.His600Glnfs*11	frameshift	RB1_00535	unknown	bilateral rb	germline	blood	DNA	-	isolated	Alonso et al. (2001) Hum Mutat 17(5): 412-22.	1	published	-
?/+	g.150104del	c.1802del	deletion	18_ex	-	p.(Thr601Metfs*10)	frameshift	RB1_00583	unknown	bilateral rb	germline	blood	DNA	-	isolated	-	1	published	-
?/+	g.150104del	c.1802del	deletion	18_ex	-	p.(Thr601Metfs*10)	frameshift	RB1_00583	unknown	rb	germline	blood	DNA	-	-	JL Gala - Brussels	1	unpublished	-
?/+	g.150105del	c.1803del	deletion	18_ex	-	p.(Ala602Glnfs*9)	frameshift	RB1_00554	unknown	bilateral rb	germline	blood	DNA	-	isolated	Nichols et al. (2005) Hum Mutat 25(6): 566-74.	1	published	-
?/+	g.150109del	c.1807del	deletion	18_ex	-	-	frameshift	RB1_00830	-	bilateral rb	germline	nd	DNA	-	isolated	Richter et al. (2003) Am J Hum Genet 72(2): 253-69.	1	published	-
?/+	g.150112_150113dup	c.1810_1811dup	insertion	18_ex	-	p.Asp604Glufs*8	frameshift	RB1_00134	unknown	bilateral rb	germline inherited	blood	DNA	-	familial	Lohmann et al., 1994	1	published	-
?/?	g.150117G>C	c.1814+1G>C	substitution	18_in	altered splicing	-	splice	RB1_00212	-	bilateral rb	germline	blood	DNA	-	isolated	Lohmann et al., 1996	1	published	-
?/?	g.150118T>C	c.1814+2T>C	substitution	18_in	altered splicing	-	splice	RB1_00597	-	bilateral rb	germline	blood	DNA	-	isolated	Alonso et al. (2001) Hum Mutat 17(5): 412-22.	1	published	-
?/?	g.150119A>C	c.1814+3A>C	Substitution	18_in	splice	-	splice	RB1_01777	germline	bilateral rb	germline	blood	DNA	-	isolated	Seo et al., 2012	1	published	-
?/?	g.150127T>C	c.1814+11T>C	substitution	18_in	-	variant	variant	RB1_00214	-	unilateral rb	germline	blood	DNA	not reported	-	Blanquet et al., 1993	1	published	-
?/+	g.150148A>G	c.1814+32A>G	substitution	18_in	-	-	nonsense	RB1_00525	-	bilateral rb	germline	blood	DNA	-	isolated	Yu et al. (2001) Hum Mutat 18(3): 252.	1	published	-
?/?	g.153197A>G	c.1815-11A>G	substitution	18_in	-	intron inclusion 10bp	splice new acceptor	RB1_00640	-	unilateral rb	germline	blood	DNA	-	-	Nichols et al. (2005) Hum Mutat 25(6): 566-74.	1	published	-
-?/-?	-	c.1815-5T>C + c.1693_1694dup, c.1876G>A, c.1966C>T	Substitution	18_in	-	-	variant	RB1_01874	unknown	bilateral rb	germline	blood	DNA	unknown	familial	Gallie:Toronto	1	unpublished	Patient is heterozygous for a frameshift alteration and for two missense alterations.
?/?	g.153203_153204dup	c.1815-5_1815-4dup	insertion	18_in	altered splicing	-	splice	RB1_00213	-	bilateral rb	germline	blood	DNA	not reported	isolated	Liu et al., 1995	1	published	-
?/?	g.153206A>G	c.1815-2A>G	Substitution	18_in	splice	-	splice	RB1_01669	germline	unilateral rb	germline	blood	DNA	-	familial	not reported - Diana Rushlow, Gallie:Toronto	1	unpublished	-
+?/?	g.153207G>T	c.1815-1G>T	Substitution	18_in	-	-	splice	RB1_01438	unknown	unilateral rb	germline	blood	DNA	unknown	isolated	Argentina: Buenos Aires	1	unpublished	-
?/?	g.153240delinsTT	c.1847delinsTT	Insertion/Deletion	18_ex	-	p.(Lys616Ilefs*37)	frameshift	RB1_02076	germline	bilateral rb	germline	blood	DNA	unknown	isolated	Houdayer - Paris	1	unpublished	-
?/?	g.153358	G>A	Substitution	19	c.1960+5G>A	-	splice	RB1_02110	germline	bilateral rb	germline	peripheral blood	DNA	unknown	isolated	Brazil:Rio de Janeiro	1	unpublished	-
?/+	g.153211T>G	c.1818T>G	substitution	19_ex	-	p.Tyr606X	nonsense	RB1_01195	-	bilateral rb	germline	blood	DNA	-	familial	Najera et al. (2001) Med Clin (Barc) 116: 365	1	published	-
?/+	g.153218del	c.1825del	deletion	19_ex	-	p.(Pro609Leufs*2)	frameshift	RB1_00758	unknown	bilateral rb	germline	blood	DNA	-	isolated	-	1	published	-
?/+	g.153218del	c.1825del	deletion	19_ex	-	p.(Pro609Leufs*2)	frameshift	RB1_00758	unknown	bilateral rb	germline	blood	DNA	-	-	JL Gala - Brussels	1	unpublished	-
?/+	g.153221_153222del	c.1828_1829del	deletion	19_ex	-	p.Val610Lysfs*42	frameshift	RB1_00136	unknown	bilateral rb	germline	blood	DNA	-	familial	Lohmann et al., 1994	1	published	-
?/+	g.153226del	c.1833del	deletion	19_ex	-	p.Arg611Serfs*12	frameshift	RB1_01229	unknown	bilateral rb	germline	blood	DNA	-	isolated	Alonso et al. (2005) Hum Mutat 25: 99	1	published	-
?/?	g.153236A>T	c.1843A>T	substitution	19_ex	-	p.Lys615X	-	RB1_01379	-	bilateral retinoma	germline	blood	DNA	-	isolated	Abouzeid et al. (2009), Mol Vis.;15:771-7	1	published	-
?/+	g.153236del	c.1843del	deletion	19_ex	-	-	frameshift	RB1_00831	-	bilateral rb	germline	nd	DNA	-	isolated	Richter et al. (2003) Am J Hum Genet 72(2): 253-69.	1	published	-
+/+	g.153241dup	c.1848dup	Duplication	19_ex	-	p.(Gly617Argfs*36)	frameshift	RB1_01640	germline	bilateral rb	germline	blood	DNA	-	isolated	not reported - Diana Rushlow, Gallie:Toronto	1	unpublished	-
?/+	g.153243del	c.1850del	deletion	19_ex	-	p.Gly617Valfs*6	frameshift	RB1_00240	unknown	bilateral rb	germline	blood	DNA	-	familial	Mateu et al., 1997	1	published	-
?/+	g.153243del	c.1850del	deletion	19_ex	-	p.Gly617Valfs*6	frameshift	RB1_00240	unknown	bilateral rb	germline	blood	DNA	-	familial	Najera et al. (2001) Med Clin (Barc) 116: 365	1	published	-
?/?	g.153243_153246dup	c.1850_1853dupGTTC	Duplication	19_ex	-	-	frameshift	RB1_01688	germline	unilateral rb	germline	blood	DNA	-	isolated	not reported - Diana Rushlow, Gallie:Toronto	1	unpublished	-
+/+	g.153246C>G	c.1853C>G	Substitution	19_ex	-	p.Ser618*	nonsense	RB1_01869	germline	bilateral rb	germline	blood	DNA	unknown	familial	Lohmann, Germany:Essen	1	unpublished	-
?/+	g.153252_153253del	c.1861_1862del	deletion	19_ex	-	p.Arg621Cysfs*31	frameshift	RB1_00137	unknown	bilateral rb	germline	blood	DNA	not reported	-	Blanquet et al., 1995	1	published	-
?/+	g.153252_153253del	c.1861_1862del	deletion	19_ex	-	p.Arg621Cysfs*31	frameshift	RB1_00137	unknown	bilateral rb	germline	nd	DNA	-	not reported	Richter et al. (2003) Am J Hum Genet 72(2): 253-69.	1	published	-
?/+	g.153266del	c.1873del	deletion	19_ex	-	p.Thr625Leufs*18	frameshift	RB1_00536	unknown	bilateral rb	germline	blood	DNA	-	familial	Alonso et al. (2001) Hum Mutat 17(5): 412-22.	1	published	-
-?/-?	-	c.1876G>A + c.1693_1694dup, c.1815-5T>C, c.1966C>T	Substitution	19_ex	-	p.Ala626Thr	missense	RB1_01873	unknown	bilateral rb	germline	blood	DNA	unknown	familial	Gallie:Toronto	1	unpublished	Patient is heterozygous for a frameshift alteration and for two missense alterations.
?/+	g.153270dup	c.1877dup	insertion	19_ex	-	-	frameshift	RB1_00832	-	bilateral rb	germline	nd	DNA	-	familial	not reported, BL Gallie - Toronto	1	unpublished	-
?/+	g.153277_153278del	c.1884_1885del	deletion	19_ex	-	-	frameshift	RB1_01230	-	bilateral rb	germline	blood	DNA	-	familial	Blanquet et al., 1995	1	published	-
?/+	g.153280_153281del	c.1887_1888del	deletion	19_ex	-	Glu629Aspfs*23	frameshift	RB1_00138	unknown	rb	germline	blood	DNA	not reported	familial	Blanquet et al., 1995	1	published	-
?/+	g.153280_153281del	c.1887_1888del	deletion	19_ex	-	Glu629Aspfs*23	frameshift	RB1_00138	unknown	unilateral rb	germline	nd	DNA	-	familial	Richter et al. (2003) Am J Hum Genet 72(2): 253-69.	1	published	-
?/+	g.153280_153281del	c.1887_1888del	deletion	19_ex	-	Glu629Aspfs*23	frameshift	RB1_00138	unknown	rb	germline	blood	DNA	-	-	Tsai et al. (2004) Arch Ophthalmol 122:239	1	published	-
?/+	g.153280_153281del	c.1887_1888del	deletion	19_ex	-	Glu629Aspfs*23	frameshift	RB1_00138	unknown	bilateral rb	germline	nd	DNA	-	isolated	Lohmann - Essen	1	unpublished	-
?/+	g.153280_153281del	c.1887_1888del	deletion	19_ex	-	Glu629Aspfs*23	frameshift	RB1_00138	unknown	bilateral rb	germline	nd	DNA	-	isolated	Lohmann - Essen	1	unpublished	-
?/+	g.153284C>T	c.1891C>T	substitution	19_ex	-	p.Gln631X	nonsense	RB1_00139	-	bilateral rb	germline	blood	DNA	-	familial	Kiran et al. (2003) Hum Mutat 22(4): 339.	1	published	-
?/+	g.153284C>T	c.1891C>T	substitution	19_ex	-	p.Gln631X	nonsense	RB1_00139	-	bilateral rb	germline	nd	DNA	hemi/homozygous	isolated	Lohmann - Essen	1	unpublished	-
?/+	g.153288del	c.1895del	deletion	19_ex	-	p.Ala632Glufs*11	frameshift	RB1_00833	unknown	bilateral rb	germline	nd	DNA	-	familial	Richter et al. (2003) Am J Hum Genet 72(2): 253-69.	1	published	-
?/+	g.153294C>G	c.1901C>G	substitution	19_ex	-	p.Ser634X	nonsense	RB1_00141	-	bilateral rb	germline	blood	DNA	-	isolated	Lohmann et al., 1996	1	published	-
?/?	g.153295dup	c.1902dup	Insertion	19_ex	-	Ala635Serfs*18	frameshift	RB1_01578	germline	bilateral rb	germline	blood	DNA	-	isolated	-	1	-	-
?/?	g.153296G>C	c.1903G>C	substitution	19_ex	-	p.Ala635Pro	missense	RB1_00142	-	bilateral rb	germline	blood	DNA	not reported	-	Blanquet et al., 1995	1	published	-
?/+	g.153302C>T	c.1909C>T	substitution	19_ex	-	p.Gln637X	nonsense	RB1_00529	-	bilateral rb	germline	nd	DNA	-	familial	Richter et al. (2003) Am J Hum Genet 72(2): 253-69.	1	published	-
?/+	g.153302C>T	c.1909C>T	substitution	19_ex	-	p.Gln637X	nonsense	RB1_00529	-	bilateral rb	germline	blood	DNA	-	isolated	Alonso et al. (2001) Hum Mutat 17(5): 412-22.	1	published	-
?/?	g.153305del	c.1912del	Deletion	19_ex	-	p.(Thr638Profs*5)	frameshift	RB1_02077	germline	bilateral rb	germline	blood	DNA	unknown	isolated	Houdayer - Paris	1	unpublished	-
?/+	g.153308C>T	c.1915C>T	substitution	19_ex	-	p.Gln639X	nonsense	RB1_00143	-	bilateral rb	germline	blood	DNA	-	isolated	Lohmann et al., 1996	1	published	-
?/+	g.153330del	c.1937del	deletion	19_ex	-	p.Ser646Phefs*12	frameshift	RB1_00144	unknown	bilateral rb	germline	blood	DNA	-	familial	Lohmann et al., 1994	1	published	-
+/+	g.153330_153333del	c.1937_1940del	Deletion	19_ex	-	p.(Ser646Phefs*11)	frameshift	RB1_01499	germline	bilateral rb	germline	blood	DNA	heterozygous	isolated	Lohmann, Germany:Essen	1	unpublished	-
?/+	g.153332_153333del	c.1939_1940del	deletion	19_ex	-	p.Leu647Phefs*5	frameshift	RB1_00145	unknown	bilateral rb	germline	blood	DNA	not reported	-	Szijan et al., 1994	1	published	-
?/?	g.153332_153333del	c.1939_1940del	deletion	19_ex	-	p.Leu647Phefs*5	frameshift	RB1_00145	germline	bilateral rb	germline	blood	DNA	-	-	Abidi et al. (2011) Mol Vis.;17:3541-7	1	published	-
?/?	g.153334_153335del	c.1941_1942del	Deletion	19_ex	-	-	unknown	RB1_01641	germline	bilateral rb	germline	blood	DNA	-	isolated	not reported - Diana Rushlow, Gallie:Toronto	1	unpublished	-
?/+	g.153335del	c.1942del	deletion	19_ex	-	p.Ser648Hisfs*10	frameshift	RB1_00262	unknown	bilateral rb	germline	blood	DNA	not reported	-	Sippel et al., 1998	1	published	-
+/?	g.153336delC	c.1943del	Deletion	19_ex	-	p.Ser648Tyrfs*10	frameshift	RB1_02005	unknown	bilateral rb	germline	blood	DNA	-	isolated	Ahani et al.(2011) Cancer Genet.; 204(6):316-22, Iran:Tehran	1	published	-
?/+	g.153338_153342del	c.1945_1949del	deletion	19_ex	-	p.(Phe650*)	frameshift	RB1_00146	unknown	rb	germline	blood	DNA	not reported	familial	Blanquet et al., 1995	1	published	-
?/+	g.153340_153344del	c.1947_1951del	deletion	19_ex	-	p.(Phe650*)	frameshift	RB1_01232	unknown	rb	germline	blood	DNA	-	familial	Taylor et al. (2007) Hum Mutat 28: 284	1	published	-
?/?	g.153342T>C	c.1949T>C	substitution	19_ex	-	p.Phe650Ser	missense	RB1_00363	germline	bilateral rb	germline	nd	DNA	-	not reported	Lohmann - Essen	1	unpublished	-
?/+	g.153342_153350del	c.1949_1957del	deletion	19_ex	-	p.(Phe650*)	frameshift	RB1_00016	unknown	bilateral rb	germline	retinoblastoma	DNA	-	isolated	Dunn et al., 1989	1	published	-
?/+	g.153342_153350del	c.1949_1957del	deletion	19_ex	-	-	frameshift	RB1_00835	-	bilateral rb	germline	nd	DNA	-	isolated	Richter et al. (2003) Am J Hum Genet 72(2): 253-69.	1	published	-
?/?	g.153344delT	c.1951delT	Deletion	19_ex	-	-	frameshift	RB1_01639	germline	bilateral rb	germline	blood	DNA	-	isolated	not reported - Diana Rushlow, Gallie:Toronto	1	unpublished	-
?/?	g.153346T>G	c.1953T>G	Substitution	19_ex	-	p.Tyr651X	nonsense	RB1_01508	germline	bilateral rb	germline	blood	DNA	-	-	Abidi et al. (2011) Mol Vis.;17:3541-7	1	published	-
+?/?	g.153347A>T	c.1954A>T	Substitution	19_ex	-	p.K652X	nonsense	RB1_01439	germline	bilateral rb	germline	blood	DNA	unknown	isolated	Argentina: Buenos Aires	1	unpublished	-
?/?	g.153347A>T	c.1954A>T	Substitution	19_ex	-	p.K652X	nonsense	RB1_01439	germline	bilateral rb	germline	blood	DNA	-	unknown	Abidi et al. (2011) Mol Vis.;17:3541-7	1	published	-
+/?	g.153347A>T	c.1956A>T	Substitution	19	-	-	nonsense	RB1_01537	germline	bilateral rb	germline	leukocytes	DNA	unknown	isolated	Argentina: Buenos Aires	1	unpublished	-
?/?	g.153351_153353del	c.1958_1960del	deletion	19_ex	-	p.Lys653del/splice	in-frame	RB1_00612	-	bilateral rb	germline	blood	DNA	-	isolated	Nichols et al. (2005) Hum Mutat 25(6): 566-74.	1	published	-
?/+	g.153352del	c.1959del	deletion	19_ex	-	p.Val654Lysfs*4	frameshift	RB1_00356	unknown	unilateral rb	germline	nd	DNA	heterozygous	familial	Lohmann - Essen	1	unpublished	-
?/+	g.153352dup	c.1959dup	insertion	19_ex	-	p.Val654Serfs*14	frameshift	RB1_00231	unknown	unilateral rb	germline	nd	DNA	-	isolated	not reported, BL Gallie - Toronto	1	unpublished	-
?/+	g.153352dup	c.1959dup	insertion	19_ex	-	p.Val654Serfs*14	frameshift	RB1_00231	unknown	bilateral rb	germline	blood	DNA	-	isolated	Alonso et al. (2005) Hum Mutat 25: 99	1	published	-
?/?	g.153352_153353insA	c.1959_1960insA	Insertion	19_ex	-	-	frameshift	RB1_01687	germline	unilateral rb	germline	blood	DNA	-	isolated	not reported - Diana Rushlow, Gallie:Toronto	1	unpublished	-
+/+?	g.153353G>T	c.1960 G>T	Substitution	19_ex	-	p.Val654Leu	unknown	RB1_01459	-	unilateral rb	germline	Blood	DNA	-	familial low penetrance	Hung et al. (2011) BMC Med Genet.;12(1):76.	1	published	36% penetrance in family of index patient, Mut found in 11 of 30 screened family members
?/?	g.153353G>A	c.1960G>A	substitution	19_ex	-	p.Val654Met/splice	missense-splice	RB1_00764	-	unilateral rb	germline	blood	DNA	-	-	Nichols et al. (2005) Hum Mutat 25(6): 566-74.	1	published	-
?/?	g.153353G>C	c.1960G>C	substitution	19_ex	altered splicing	-	splice	RB1_00315	-	bilateral rb	germline	blood	DNA	-	isolated	Alonso et al. (2005) Hum Mutat 25: 99	1	published	-
?/?	g.153353G>C	c.1960G>C	substitution	19_ex	altered splicing	-	splice	RB1_00315	-	rb	germline	blood	DNA	-	-	Houdayer et al. (2008) Hum Mutat 29: 975	1	published	-
+/?	g.153353G>C	c.1960G>C	Substitution	19	altered splicing	-	splice	RB1_00315	germline	bilateral rb	germline	blood	DNA	unknown	familial	Viet Nam:Hanoi	1	unpublished	-
?/?	g.153353G>T	c.1960G>T	substitution	19_ex	altered splicing	-	splice	RB1_00402	-	bilateral rb	germline	nd	DNA	-	isolated	Richter et al. (2003) Am J Hum Genet 72(2): 253-69.	1	published	-
?/?	g.153353G>T	c.1960G>T	substitution	19_ex	altered splicing	-	splice	RB1_00402	-	bilateral rb	germline	nd	DNA	heterozygous	familial	Lohmann - Essen	1	unpublished	-
?/?	g.153353G>T	c.1960G>T	substitution	19_ex	altered splicing	-	splice	RB1_00402	-	bilateral rb	germline	blood	DNA	-	-	Zhang et al. (2008) Hum Mutat 29: 475	1	published	-
?/?	g.153354del	c.1960+1del	deletion	19_in	altered splicing	-	splice	RB1_00215	-	bilateral rb	germline	blood	DNA	not reported	-	Blanquet et al., 1995	1	published	-
?/?	g.153354del	c.1960+1del	deletion	19_in	altered splicing	-	splice	RB1_00215	-	bilateral rb	germline	blood	DNA	not reported	-	Blanquet et al., 1995	1	published	-
?/?	g.153354del	c.1960+1del	deletion	19_in	altered splicing	-	splice	RB1_00215	-	bilateral rb	germline	blood	DNA	-	isolated	Lohmann et al., 1994	1	published	-
?/?	g.153354del	c.1960+1del	deletion	19_in	altered splicing	-	splice	RB1_00215	-	bilateral rb	germline	blood	DNA	-	isolated	Yilmaz et al., 1998	1	published	-
?/?	g.153354del	c.1960+1del	deletion	19_in	altered splicing	-	splice	RB1_00215	-	rb	germline	blood	DNA	-	familial	Jakubowska,et al. (2001) Hum Mutat 18(5): 459.	1	published	-
?/?	g.153354del	c.1960+1del	deletion	19_in	altered splicing	-	splice	RB1_00215	-	bilateral rb	germline	blood	DNA	-	isolated	Alonso et al. (2001) Hum Mutat 17(5): 412-22.	1	published	-
?/?	g.153354del	c.1960+1del	deletion	19_in	altered splicing	-	splice	RB1_00215	-	bilateral rb	germline	blood	DNA	-	isolated	Alonso et al. (2001) Hum Mutat 17(5): 412-22.	1	published	-
?/?	g.153354del	c.1960+1del	deletion	19_in	altered splicing	-	splice	RB1_00215	-	bilateral rb	germline	blood	DNA	-	-	Houdayer et al. (2004) Hum Mutat 23(2): 193-202.	1	published	-
?/?	g.153354del	c.1960+1del	deletion	19_in	altered splicing	-	splice	RB1_00215	-	rb	germline	blood	DNA	-	familial	Taylor et al. (2007) Hum Mutat 28: 284	1	published	-
?/?	g.153354del	c.1960+1del	deletion	19_in	altered splicing	-	splice	RB1_00215	-	rb	germline	blood	DNA	-	-	Houdayer et al. (2008) Hum Mutat 29: 975	1	published	-
?/?	g.153354G>A	c.1960+1G>A	substitution	19_in	altered splicing	-	splice	RB1_00216	-	rb	germline	blood	DNA	-	familial	Taylor et al. (2007) Hum Mutat 28: 284	1	published	-
?/?	g.153354G>A	c.1960+1G>A	substitution	19_in	altered splicing	-	splice	RB1_00216	-	bilateral rb	germline	blood	DNA	-	isolated	Abouzeid et al. (2007) Mol Vis 13: 1740	1	published	-
?/?	g.153354G>A	c.1960+1G>A	substitution	19_in	altered splicing	-	splice	RB1_00216	-	rb	germline	blood	DNA	-	-	Houdayer et al. (2008) Hum Mutat 29: 975	1	published	-
+/?	g.153354G>A	c.1960+1G>A	substitution	19_in	altered splicing	-	splice	RB1_00216	germline	bilateral rb	germline	blood	DNA	-	isolated	Malaysia:Kuala Lumpur	1	unpublished	-
+/?	-	c.1960+2T>G	Substitution	19_in	-	-	splice	RB1_01987	germline	retinoblastoma	germline	blood	DNA	unknown	isolated	Dommering et al. 2014, Germany:Essen	1	published	T>C reported in LOVD No RNA available Predicted: located in the donor splice site of intron 19, leading to a skip of exon 19
?/?	g.153358G>C	c.1960+5G>C	substitution	19_in	altered splicing	-	splice	RB1_01265	-	rb	germline	blood	DNA	-	-	Tsai et al. (2004) Arch Ophthalmol 122:239	1	published	-
?/?	g.156616A>G	c.1961-77A>G	substitution	19_in	-	variant	variant	RB1_01056	-	bilateral rb	germline	blood	DNA	-	-	Dundar et al. (2001) Proc Natl Sci Counc Repub China B 25: 166	1	published	-
?/?	g.156677>G	c.1961-16T>G	Substitution	19_in	splice	-	splice	RB1_01645	germline	bilateral rb	germline	blood	DNA	-	isolated	not reported - Diana Rushlow, Gallie:Toronto	1	unpublished	-
?/?	g.156691A>G	c.1961-2A>G	substitution	19_in	skip exon 19	skip exon 19	splice	RB1_00217	-	bilateral rb	germline	blood	DNA	-	-	Houdayer et al. (2004) Hum Mutat 23(2): 193-202.	1	published	-
?/?	g.156691A>G	c.1961-2A>G	substitution	19_in	skip exon 19	skip exon 19	splice	RB1_00217	-	rb	germline	blood	DNA	-	-	Houdayer et al. (2008) Hum Mutat 29: 975	1	published	-
+/+	g.156690C>G	c.1961-1C>G	Substitution	19_in	-	-	frameshift	RB1_01852	germline	bilateral rb	germline	blood	DNA	unknown	isolated	Lohmann, Germany:Essen	1	unpublished	-
?/?	g.156693T>A	c.1961T>A	substitution	20_ex	-	p.Val654Glu	missense-splice	RB1_00147	-	bilateral rb	germline	blood	DNA	not reported	-	Blanquet et al., 1995	1	published	-
?/+	g.156695dup	c.1963dup	insertion	20_ex	-	p.Tyr655Leufs*13	frameshift	RB1_00263	unknown	bilateral rb	germline	blood	DNA	-	isolated	Mateu et al., 1997	1	published	-
?/+	g.156697T>A	c.1965T>A	substitution	20_ex	-	p.Tyr655X	nonsense	RB1_00836	-	bilateral rb	germline	nd	DNA	-	familial	Richter et al. (2003) Am J Hum Genet 72(2): 253-69.	1	published	-
?/?	g.156695_156697del	c.1965_1967del	deletion	20_ex	-	p.Tyr655del	in-frame	RB1_01311	-	bilateral rb	germline	blood	DNA	-	familial	Sivakumaran et al. (2005) Hum Mutat. 25(4):396-409.	1	published	-
?/?	g.156698C>T	c.1966C>T	substitution	20_ex	-	p.Arg656Trp	missense	RB1_00403	-	unilateral rb	germline	nd	DNA	-	familial	Richter et al. (2003) Am J Hum Genet 72(2): 253-69.	1	published	-
?/?	g.156698C>T	c.1966C>T	substitution	20_ex	-	p.Arg656Trp	missense	RB1_00403	-	bilateral rb	germline	blood	DNA	-	isolated	Nichols et al. (2005) Hum Mutat 25(6): 566-74.	1	published	-
-?/-?	g.156698C>T	c.1966C>T + c.1693_1694dup, c.1815-5T>C, c.1876G>A	substitution	20_ex	-	p.Arg656Trp	missense	RB1_00403	unknown	bilateral rb	germline	blood	DNA	unknown	familial	Gallie:Toronto	1	unpublished	Patient is heterozygous for a frameshift alteration and for two missense alterations.
?/+	g.156700_156701del	c.1968_1969del	deletion	20_ex	-	p.Leu657Serfs*10	frameshift	RB1_01312	unknown	unilateral rb	germline	blood	DNA	-	isolated	Bamme et al. (2005) Genet Test. 3 (9):200-211	1	published	-
?/?	g.156701_156713delinsT	c.1969_1981delinsT	Other/Complex	20_ex	-	p.Leu657_Arg661delinsTrp	unknown	RB1_01778	germline	bilateral rb	germline	blood	DNA	-	isolated	Seo et al., 2012	1	published	-
?/?	g.156702T>C	c.1970T>C	substitution	20_ex	-	p.Leu657Pro	missense	RB1_01344	-	rb	germline	blood	DNA	-	familial	Scheffer et al. (2000) J Med Genet 37:E6	1	published	-
?/?	g.156704_156718del	c.1972_1986del	deletion	20_ex	-	p.Ala658_Leu662del	in-frame	RB1_00496	-	rb	germline	blood	DNA	-	familial	Jakubowska,et al. (2001) Hum Mutat 18(5): 459.	1	published	-
?/?	g.156704_156718del	c.1972_1986del	deletion	20_ex	-	p.Ala658_Leu662del	in-frame	RB1_00496	-	bilateral rb	germline	blood	DNA	-	-	Houdayer et al. (2004) Hum Mutat 23(2): 193-202.	1	published	-
?/+	g.156705_1567012del	c.1973_1980del	deletion	20_ex	-	-	frameshift	RB1_01233	-	bilateral rb	germline	blood	DNA	-	isolated	Bia et al. (1995) Oncogene 11:977	1	published	-
?/+	g.156705del	c.1974del	deletion	20_ex	-	p.Tyr659Ilefs*4	frameshift	RB1_00677	unknown	bilateral rb	germline	nd	DNA	-	isolated	Richter et al. (2003) Am J Hum Genet 72(2): 253-69.	1	published	-
?/?	g.156708_156711del	c.1976_1979del	Deletion	20_ex	-	p.(Tyr659Serfs*3)	frameshift	RB1_02078	germline	bilateral rb	germline	blood	DNA	unknown	isolated	Houdayer - Paris	1	unpublished	-
+/+	g.156711_156713dup	c.1979_1981dup	Duplication	20_ex	-	p.(Leu660dup)	in-frame	RB1_01862	germline	bilateral rb	germline	blood	DNA	unknown	isolated	Lohmann, Germany:Essen	1	unpublished	-
?/?	g.156713C>T	c.1981C>T	substitution	20_ex	-	p.Arg661Trp	missense	RB1_00019	-	unilateral rb	germline	blood	DNA	-	isolated	Lohmann et al., 1997	1	published	-
?/?	g.156713C>T	c.1981C>T	substitution	20_ex	-	p.Arg661Trp	missense	RB1_00019	-	rb	germline	blood	DNA	-	familial	Lohmann et al., 1994	1	published	-
?/?	g.156713C>T	c.1981C>T	substitution	20_ex	-	p.Arg661Trp	missense	RB1_00019	-	bilateral rb	germline inherited	blood	DNA	-	familial	Lohmann et al., 1994	1	published	-
?/?	g.156713C>T	c.1981C>T	substitution	20_ex	-	p.Arg661Trp	missense	RB1_00019	-	rb	germline	blood	DNA	-	familial	Onadim et al., 1992	1	published	-
?/?	g.156713C>T	c.1981C>T	substitution	20_ex	-	p.Arg661Trp	missense	RB1_00019	-	rb	germline	blood	DNA	-	-	Scheffer et al. (2000) J Med Genet 37:E6	1	published	-
?/?	g.156713C>T	c.1981C>T	substitution	20_ex	-	p.Arg661Trp	missense	RB1_00019	-	unilateral rb	germline	nd	DNA	-	isolated	Richter et al. (2003) Am J Hum Genet 72(2): 253-69.	1	published	-
?/?	g.156713C>T	c.1981C>T	substitution	20_ex	-	p.Arg661Trp	missense	RB1_00019	-	unilateral rb	germline	nd	DNA	-	familial	Richter et al. (2003) Am J Hum Genet 72(2): 253-69.	1	published	-
?/?	g.156713C>T	c.1981C>T	substitution	20_ex	-	p.Arg661Trp	missense	RB1_00019	-	unilateral rb	germline	nd	DNA	-	familial	Richter et al. (2003) Am J Hum Genet 72(2): 253-69.	1	published	-
?/?	g.156713C>T	c.1981C>T	substitution	20_ex	-	p.Arg661Trp	missense	RB1_00019	-	bilateral rb	germline	nd	DNA	-	familial	Richter et al. (2003) Am J Hum Genet 72(2): 253-69.	1	published	-
?/?	g.156713C>T	c.1981C>T	substitution	20_ex	-	p.Arg661Trp	missense	RB1_00019	-	unilateral rb	germline	nd	DNA	-	familial	Richter et al. (2003) Am J Hum Genet 72(2): 253-69.	1	published	-
?/?	g.156713C>T	c.1981C>T	substitution	20_ex	-	p.Arg661Trp	missense	RB1_00019	-	bilateral rb	germline	nd	DNA	-	familial	Richter et al. (2003) Am J Hum Genet 72(2): 253-69.	1	published	-
?/?	g.156713C>T	c.1981C>T	substitution	20_ex	-	p.Arg661Trp	missense	RB1_00019	-	bilateral rb	germline	nd	DNA	-	-	Richter et al. (2003) Am J Hum Genet 72(2): 253-69.	1	published	-
?/?	g.156713C>T	c.1981C>T	substitution	20_ex	-	p.Arg661Trp	missense	RB1_00019	-	rb	germline	blood	DNA	-	-	Tsai et al. (2004) Arch Ophthalmol 122:239	1	published	-
?/?	g.156713C>T	c.1981C>T	substitution	20_ex	-	p.Arg661Trp	missense	RB1_00019	-	unilateral rb	germline	blood	DNA	-	familial	Babenko et al. (2002) Mol Biol (Mosk). 36(4):623-9.	1	published	-
?/?	g.156713C>T	c.1981C>T	substitution	20_ex	-	p.Arg661Trp	missense	RB1_00019	-	unilateral rb	germline	nd	DNA	heterozygous	isolated	Lohmann - Essen	1	unpublished	-
?/?	g.156713C>T	c.1981C>T	substitution	20_ex	-	p.Arg661Trp	missense	RB1_00019	-	bilateral rb	germline	nd	DNA	-	isolated	Lohmann - Essen	1	unpublished	-
?/?	g.156713C>T	c.1981C>T	substitution	20_ex	-	p.Arg661Trp	missense	RB1_00019	-	bilateral rb	germline	nd	DNA	-	not reported	Lohmann - Essen	1	unpublished	-
?/?	g.156713C>T	c.1981C>T	substitution	20_ex	-	p.Arg661Trp	missense	RB1_00019	-	unilateral rb	germline	nd	DNA	-	isolated	not reported, BL Gallie - Toronto	1	unpublished	-
?/?	g.156713C>T	c.1981C>T	substitution	20_ex	-	p.Arg661Trp	missense	RB1_00019	-	bilateral rb	germline	nd	DNA	-	isolated	not reported, BL Gallie - Toronto	1	unpublished	-
?/?	g.156713C>T	c.1981C>T	substitution	20_ex	-	p.Arg661Trp	missense	RB1_00019	-	bilateral rb	germline	blood	DNA	-	familial lp	Taylor et al. (2007) Hum Mutat 28: 284	1	published	-
?/?	g.156713C>T	c.1981C>T	substitution	20_ex	-	p.Arg661Trp	missense	RB1_00019	-	rb	germline	blood	DNA	-	familial lp	Taylor et al. (2007) Hum Mutat 28: 284	1	published	-
?/?	g.156713C>T	c.1981C>T	substitution	20_ex	-	p.Arg661Trp	missense	RB1_00019	-	unilateral rb	germline	blood	DNA	-	familial	Abouzeid et al. (2007) Mol Vis 13: 1740	1	published	-
?/?	g.156713C>T	c.1981C>T	substitution	20_ex	-	p.Arg661Trp	missense	RB1_00019	-	rb	germline	blood	DNA	-	-	Zhang et al. (1997) Yan Ke Xue Bao 13: 5	1	published	-
?/?	g.156713C>T	c.1981C>T	substitution	20_ex	-	p.Arg661Trp	missense	RB1_00019	-	bilateral rb	germline	blood	DNA	-	isolated	-	1	published	-
?/?	g.156713C>T	c.1981C>T	substitution	20_ex	-	p.Arg661Trp	missense	RB1_00019	-	bilateral rb	germline	blood	DNA	-	isolated	-	1	published	-
?/?	g.156713C>T	c.1981C>T + c.1695+5G>C	substitution	20_ex	-	p.Arg661Trp	missense	RB1_00019	germline	unilateral rb	germline	tumor	DNA	heterozygous	isolated	Germany:Essen	1	unpublished	new germline mutation
?/?	g.156717T>C	c.1985T>C	substitution	20_ex	-	p.Leu662Pro	missense	RB1_00149	-	bilateral rb	germline inherited	blood	DNA	-	familial	Yilmaz et al., 1998	1	published	-
?/?	g.156717T>C	c.1985T>C	substitution	20_ex	-	p.Leu662Pro	missense	RB1_00149	-	bilateral rb	germline	nd	DNA	-	isolated	not reported, BL Gallie - Toronto	1	unpublished	-
?/+	g.156706del[c.1974^c.1980]c.1985insT	c.[1985dup;1974_1980del]	complex	20_ex	-	p.Tyr659GlyfsX1	frameshift	RB1_00238	-	unilateral rb	germline	blood	DNA	not reported	isolated	Cowell et al., 1996	1	published	-
?/+	g.156719_156726del	c.1987_1994del	deletion	20_ex	-	p.(Asn663Leufs*2)	frameshift	RB1_00302	germline	bilateral rb	germline	nd	DNA	heterozygous	isolated	Lohmann - Essen	1	unpublished	-
?/?	g.156726T>C	c.1994T>C	substitution	20_ex	-	p.Leu665Pro	missense	RB1_00636	-	bilateral rb	germline	blood	DNA	-	familial	Nichols et al. (2005) Hum Mutat 25(6): 566-74.	1	published	-
?/?	g.156727_156728del	c.1995_1996del	Deletion	20_ex	-	-	frameshift	RB1_01642	germline	bilateral rb	germline	blood	DNA	-	isolated	not reported - Diana Rushlow, Gallie:Toronto	1	unpublished	-
?/+	g.156728dup	c.1996dup	insertion	20_ex	-	p.Cys666Leufs*2	frameshift	RB1_01207	unknown	bilateral rb	germline	blood	DNA	-	familial	Alonso et al. (2005) Hum Mutat 25: 99	1	published	-
?/+	g.156743_156746del	c.2011_2014del	deletion	20_ex	-	p.Glu672Thrfs*4	frameshift	RB1_01380	unknown	unilateral rb/retinoma	germline	blood	DNA	-	familial	Abouzeid et al. (2009), Mol Vis.;15:771-7	1	published	-
?/+	g.156745dup	c.2013dup	insertion	20_ex	-	p.(Glu672*)	frameshift	RB1_00150	unknown	bilateral rb	germline	blood	DNA	not reported	familial	Hogg et al., 1992	1	published	-
?/+	g.156754del	c.2022del	deletion	20_ex	-	p.Glu675Asnfs*2	frameshift	RB1_00559	unknown	bilateral rb	germline	blood	DNA	-	isolated	Nichols et al. (2005) Hum Mutat 25(6): 566-74.	1	published	-
?/+	g.156755G>T	c.2023G>T	substitution	20_ex	-	p.Glu675X	nonsense	RB1_00020	-	rb	germline	blood	DNA	-	familial	Onadim et al., 1992	1	published	-
?/+	g.156755G>T	c.2023G>T	substitution	20_ex	-	p.Glu675X	nonsense	RB1_00020	-	bilateral rb	germline	nd	DNA	-	isolated	not reported, BL Gallie - Toronto	1	unpublished	-
?/+	g.156759T>G	c.2027T>G	substitution	20_ex	-	p.Leu676X	nonsense	RB1_00951	-	bilateral rb	germline	nd	DNA	-	isolated	Richter et al. (2003) Am J Hum Genet 72(2): 253-69.	1	published	-
?/?	g.156759_156768del	c.2027_2036del	Deletion	20_ex	-	p.(Leu676Serfs*17)	frameshift	RB1_02079	germline	bilateral rb	germline	blood	DNA	unknown	isolated	Houdayer - Paris	1	unpublished	-
?/+	g.156763del	c.2031del	deletion	20_ex	-	p.Glu677Aspfs*19	frameshift	RB1_00560	unknown	bilateral rb	germline	blood	DNA	-	isolated	Nichols et al. (2005) Hum Mutat 25(6): 566-74.	1	published	-
?/?	g.156765del	c.2033del	Deletion	20_ex	-	p.(His678Leufs*18)	frameshift	RB1_02080	germline	bilateral rb	germline	blood	DNA	unknown	familial	Houdayer - Paris	1	unpublished	-
?/+	g.156767_156768dup	c.2035_2036dup	insertion	20_ex	-	-	frameshift	RB1_00452	germline	bilateral rb	germline	nd	DNA	heterozygous	isolated	Lohmann - Essen	1	unpublished	-
?/+	g.156769_156784dup	c.2039_2054dup	insertion	20_ex	-	p.Gln685Hisfs*12	frameshift	RB1_00154	unknown	bilateral rb	germline	blood	DNA	-	isolated	Yilmaz et al., 1998	1	published	-
?/+	g.156774G>A	c.2042G>A	substitution	20_ex	-	p.Trp681X	nonsense	RB1_00964	-	bilateral rb	germline	nd	DNA	-	isolated	Richter et al. (2003) Am J Hum Genet 72(2): 253-69.	1	published	-
?/+	g.156783del	c.2051del	deletion	20_ex	-	p.(Phe684Serfs*12)	frameshift	RB1_00153	unknown	bilateral rb	germline inherited	blood	DNA	-	familial	Lohmann et al., 1992	1	published	-
?/+	g.156785C>T	c.2053C>T	substitution	20_ex	-	p.Gln685X	frameshift	RB1_01334	-	bilateral rb	germline	retinoblastoma	DNA	-	isolated	Najera et al. (2001) Med Clin (Barc) 116: 365	1	published	-
?/?	g.156786A>C	c.2054A>C	substitution	20_ex	-	p.Gln685Pro	missense	RB1_00155	-	bilateral rb	germline	blood	DNA	not reported	-	Blanquet et al., 1995	1	published	-
?/?	g.156786A>C	c.2054A>C	substitution	20_ex	-	p.Gln685Pro	missense	RB1_00155	-	bilateral rb	germline	blood	DNA	-	familial	Najera et al. (2001) Med Clin (Barc) 116: 365	1	published	-
+/?	-	c.2055_2056del	Deletion	20_ex	-	p.Thr687Profs*4	frameshift	RB1_01989	germline	retinoblastoma	germline	blood	DNA	unknown	familial	Dommering et al. 2014, Germany:Essen	1	published	Previously reported in Dommering et al. 2012
?/?	g.156787_156795del	c.2055_2063del	deletion	20_ex	-	p.His686_Leu688del	in-frame	RB1_00236	germline	bilateral rb	germline	nd	DNA	-	isolated	Lohmann - Essen	1	unpublished	-
?/?	g.156790_156798del	c.2058_2066del	deletion	20_ex	-	-	in-frame	RB1_00476	unknown	bilateral rb	germline	nd	DNA	heterozygous	isolated	Lohmann - Essen	1	unpublished	-
?/?	g.156790_156798del	c.2058_2066del + c.1072C>T	deletion	20_ex	-	-	in-frame	RB1_00476	germline	bilateral rb	germline	tumor	DNA	heterozygous	isolated	Germany:Essen	1	-	new germline mutation
?/?	g.156791_156794del	c.2059_2062del	Deletion	20_ex	-	p.(Thr687Cysfs*8)	frameshift	RB1_02081	germline	bilateral rb	germline	blood	DNA	unknown	isolated	Houdayer - Paris	1	unpublished	-
?/+	g.156792del	c.2060del	deletion	20_ex	-	-	frameshift	RB1_00840	-	bilateral rb	germline	nd	DNA	-	isolated	Richter et al. (2003) Am J Hum Genet 72(2): 253-69.	1	published	-
?/?	g.156795T>C	c.2063T>C	substitution	20_ex	-	p.Leu688Pro	missense	RB1_00405	-	unilateral rb	germline	retinoblastoma	DNA	-	isolated	Braggio et al. (2004) J Clin Pathol 57(6): 585-90.	1	published	-
?/?	g.156795T>G	c.2063T>G	substitution	20_ex	-	p.Leu688Arg	-	RB1_01240	-	bilateral rb	germline	blood	DNA	-	familial	Abouzeid et al. (2007) Mol Vis 13: 1740	1	published	Mutation not present in 100 normal chromosomes
?/+	g.156797C>T	c.2065C>T	substitution	20_ex	-	p.Gln689X	nonsense	RB1_00942	-	bilateral rb	germline	nd	DNA	-	-	not reported, BL Gallie - Toronto	1	unpublished	-
?/?	g.153801A>G	c.2069A>G	substitution	20_ex	-	p.Asn690Ser	-	RB1_01197	-	bilateral rb	germline	blood	DNA	-	isolated	Alonso et al. (2005) Hum Mutat 25: 99	1	published	-
?/+	g.156804del	c.2072del	deletion	20_ex	-	p.(Glu691Glyfs*5)	frameshift	RB1_00760	unknown	bilateral rb	germline	blood	DNA	-	isolated	-	1	published	-
?/+	g.156804del	c.2072del	deletion	20_ex	-	p.(Glu691Glyfs*5)	frameshift	RB1_00760	unknown	rb	germline	nd	DNA	-	-	JL Gala - Brussels	1	unpublished	-
?/+	g.156804_156807del	c.2072_2075del	deletion	20_ex	-	p.Glu691Valfs*4	frameshift	RB1_00784	unknown	bilateral rb	germline	blood	DNA	-	isolated	Nichols et al. (2005) Hum Mutat 25(6): 566-74.	1	published	-
+?/?	g.156803	c.2073G>T	Substitution	20	-	p.E691X	nonsense	RB1_01440	-	bilateral rb	germline	blood	DNA	unknown	isolated	Argentina: Buenos Aires	1	unpublished	-
+/?	g.156803G>T	c.2073G>T	Substitution	20	-	-	nonsense	RB1_01440	germline	bilateral rb	germline	leukocytes	DNA	unknown	isolated	Argentina: Buenos Aires	1	unpublished	-
?/?	g.156805_156806dup	c.2073_2074dup	Insertion	20_ex	-	p.(Tyr692Cysfs*5)	frameshift	RB1_02082	germline	bilateral rb	germline	blood	DNA	unknown	isolated	Houdayer - Paris	1	unpublished	-
?/?	g.156806_156824dup	c.2074_2092dup	Insertion	20_ex	-	p.(Arg698Ilefs*2)	frameshift	RB1_02083	germline	bilateral rb	germline	blood	DNA	unknown	isolated	Houdayer - Paris	1	unpublished	-
-?/?	g.156812	c.2080_2081insCCTGCAGAACACCCTGCAGAA	Insertion	20	-	P.693insPAEHPAE	in-frame	RB1_02113	germline	bilateral rb	germline	blood	DNA	unknown	isolated	Argentina:Buenos Aires	1	unpublished	-
?/?	g.156816T>G	c.2084T>G	Substitution	20_ex	-	p.Met695Arg	unknown	RB1_01643	germline	bilateral rb	germline	blood	DNA	-	isolated	not reported - Diana Rushlow, Gallie:Toronto	1	unpublished	-
?/?	g.156816T>A	g.2084T>A	Substitution	20_ex	-	p.Met695Lys	unknown	RB1_01644	germline	bilateral rb	germline	blood	DNA	-	unknown	not reported - Diana Rushlow, Gallie:Toronto	1	unpublished	-
?/+	g.156819_156822dup	c.2087_2090dup	insertion	20_ex	-	-	frameshift	RB1_00235	germline	bilateral rb	germline	nd	DNA	-	isolated	Lohmann - Essen	1	unpublished	-
?/+	g.156819_156822del	c.2087_2091del	deletion	20_ex	-	-	frameshift	RB1_00585	-	bilateral rb	germline	blood	DNA	-	familial	-	1	published	-
?/+	g.156819_156823del	c.2087_2091del	deletion	20_ex	-	p.(Arg696Lysfs*23)	frameshift	RB1_00759	unknown	rb	germline	nd	DNA	-	familial	JL Gala - Brussels	1	unpublished	-
?/+	g.156820del	c.2088del	deletion	20_ex	-	p.Asp697Thrfs*8	frameshift	RB1_00158	unknown	bilateral rb	germline	blood	DNA	not reported	isolated	Szijan et al., 1994	1	published	-
?/+	g.156821_156822del	c.2089_2090del	deletion	20_ex	-	p.Asp679Glnfs*23	frameshift	RB1_01234	unknown	bilateral rb	germline	blood	DNA	-	familial	Taylor et al. (2007) Hum Mutat 28: 284	1	published	-
?/?	g.156824dup	c.2092dup	Insertion	20_ex	-	p.(Arg698Lysfs*23)	frameshift	RB1_02084	germline	bilateral rb	germline	blood	DNA	unknown	isolated	Houdayer - Paris	1	unpublished	-
+/+	g.156827del	c.2095del	Substitution	20_ex	-	p.His699Ilefs*6	frameshift	RB1_01867	germline	bilateral rb	germline	blood	DNA	hemi/homozygous	isolated	Lohmann, Germany:Essen	1	unpublished	-
?/+	g.156827_156830del	c.2095_2098del	deletion	20_ex	-	-	frameshift	RB1_00841	-	bilateral rb	germline	nd	DNA	-	isolated	Richter et al. (2003) Am J Hum Genet 72(2): 253-69.	1	published	-
?/+	g.156828dup	c.2096dup	insertion	20_ex	-	-	frameshift	RB1_00842	-	bilateral rb	germline	nd	DNA	-	isolated	not reported, BL Gallie - Toronto	1	unpublished	-
?/?	g.156836C>A	c.2104C>A	substitution	20_ex	Splice	p.Gln702Lys	missense-splice	RB1_00292	-	bilateral rb	germline	nd	DNA	-	isolated	Richter et al. (2003) Am J Hum Genet 72(2): 253-69.	1	published	-
?/?	g.156836C>A	c.2104C>A	substitution	20_ex	Splice	p.Gln702Lys	missense-splice	RB1_00292	-	bilateral rb	germline	nd	DNA	-	isolated	Lohmann - Essen	1	unpublished	-
?/?	g.156836C>A	c.2104C>A	substitution	20_ex	Splice	p.Gln702Lys	missense-splice	RB1_00292	-	bilateral rb	germline	nd	DNA	-	isolated	not reported, BL Gallie - Toronto	1	unpublished	-
?/?	g.156836_156840delins26	c.2104_2106+2delins26	complex	20_ex	-	-	-	RB1_01330	-	rb	germline	blood	DNA	-	-	Houdayer et al. (2008) Hum Mutat 29: 975	1	published	-
?/?	g.156837A>G	c.2105A>G	substitution	20_ex	RT-PCR	p.Gln702Arg	missense-splice	RB1_00275	-	bilateral rb	germline	nd	DNA	-	isolated	Richter et al. (2003) Am J Hum Genet 72(2): 253-69.	1	published	-
?/?	g.156837_156840del	c.2105_2108del	deletion	20_ex	altered splicing	-	splice	RB1_01318	-	bilateral rb	germline	blood	DNA	-	isolated	Sampieri et al. (2006) J Hum Genet 51: 209	1	published	-
+/?	-	c.2106+1del	Deletion	20_in	-	-	splice	RB1_01990	germline	retinoblastoma	germline	blood	DNA	unknown	isolated	Dommering et al. 2014, Germany:Essen	1	published	No RNA available Predicted: alters the donor splice site of exon 20, leading to a skip of exon 20
?/?	g.156840T>C	c.2106+2T>C	substitution	20_in	altered splicing	-	splice	RB1_01248	-	bilateral rb	germline	blood	DNA	-	familial	Sampieri et al. (2006) J Hum Genet 51: 209	1	published	-
?/?	g.156840_156843del	c.2106+2_2106+5del	deletion	20_in	altered splicing	-	splice	RB1_00509	-	bilateral rb	germline	blood	DNA	-	-	Houdayer et al. (2004) Hum Mutat 23(2): 193-202.	1	published	-
?/?	g.160714T>G	c.2107-16T>G	substitution	20_in	altered splicing	-	splice new acceptor	RB1_00913	-	bilateral rb	germline	nd	DNA	-	isolated	not reported, BL Gallie - Toronto	1	unpublished	-
?/?	g.160728A>G	c.2107-2A>G	substitution	20_in	altered splicing	-	splice	RB1_00009	-	bilateral rb	germline	blood	DNA	-	isolated	Nichols et al. (2005) Hum Mutat 25(6): 566-74.	1	published	-
?/?	g.160663_160748delinsC	c.2107_2192delinsC	Insertion/Deletion	20_in	-	p.(Ile703Leufs*13)	frameshift	RB1_02085	germline	bilateral rb	germline	blood	DNA	unknown	isolated	Houdayer - Paris	1	unpublished	-
?/?	g.160712_160790del	c.2107-18_2167del	Deletion	21_ex	-	-	unknown	RB1_01689	germline	unilateral rb	germline	blood	DNA	-	isolated	not reported - Diana Rushlow, Gallie:Toronto	1	unpublished	-
?/?	g.160731T>C	c.2108T>C	substitution	21_ex	-	p.Ile703Thr	missense	RB1_00843	-	bilateral rb	germline	nd	DNA	-	-	Richter et al. (2003) Am J Hum Genet 72(2): 253-69.	1	published	-
?/?	g.160734T>G	c.2111T>G	substitution	21_ex	-	p.Met704Arg	missense	RB1_00406	-	bilateral rb	germline	blood	DNA	-	isolated	Scheffer et al. (2000) J Med Genet 37:E6	1	published	-
?/?	g.160734T>G	c.2111T>G	substitution	21_ex	-	p.Met704Arg	missense	RB1_00406	-	bilateral rb	germline	blood	DNA	-	familial	Anthony Raizis	1	-	Detected in 12 y old New Zealand Maori, de novo in patient, Mut. absent in both parents and siblings
?/+	g.160736del	c.2113del	deletion	21_ex	-	p.Met705Cysfs*10	frameshift	RB1_00558	unknown	bilateral rb	germline	blood	DNA	-	isolated	Nichols et al. (2005) Hum Mutat 25(6): 566-74.	1	published	-
+?/?	-	c.2113_2115delATG	Deletion	21	-	p.Met705del	in-frame	RB1_01430	-	bilateral rb	germline	Peripheral blood	DNA	-	unknown	United Kingdom (Great Britain):Manchester	1	unpublished	-
?/?	g.160739_160741dup	c.2116_2118dup	insertion	21_ex	-	p.Cys706dup	in-frame	RB1_00344	-	unilateral rb	germline	nd	DNA	heterozygous	familial	Lohmann - Essen	1	unpublished	-
?/?	g.160739_160741dup	c.2116_2118dup + c.1654C>T	insertion	21_ex	-	p.Cys706dup	in-frame	RB1_00344	germline	unilateral rb	germline	tumor	DNA	heterozygous	isolated	Germany:Essen	1	-	-
?/?	g.160739_160751del	c.2116_2128del	Deletion	21_ex	-	p.(Cys706Alafs*5)	frameshift	RB1_02086	germline	bilateral rb	germline	blood	DNA	unknown	isolated	Houdayer - Paris	1	unpublished	-
?/?	g.160740G>A	c.2117G>A	substitution	21_ex	-	p.Cys706Tyr	missense	RB1_00159	-	bilateral rb	germline	blood	DNA	-	isolated	Kato et al., 1994	1	published	-
?/+	g.160741T>A	c.2118T>A	substitution	21_ex	-	p.Cys706X	nonsense	RB1_01364	-	bilateral rb	germline	blood	DNA	-	isolated	-	1	published	-
?/?	g.160742delT	c.2119delT	Deletion	21_ex	-	-	frameshift	RB1_01646	germline	bilateral rb	germline	blood	DNA	-	familial	not reported - Diana Rushlow, Gallie:Toronto	1	unpublished	-
+/+	g.160742T>C	c.2119T>C	Substitution	21_ex	-	p.Ser707Pro	missense	RB1_01432	germline	bilateral rb	germline	blood	DNA	unknown	isolated	Lohmann, Germany:Essen	1	unpublished	-
?/?	g.160746T>A	c.2123T>A	substitution	21_ex	-	p.Met708Lys	missense	RB1_00975	-	bilateral rb	germline	nd	DNA	-	isolated	not reported, BL Gallie - Toronto	1	unpublished	-
?/?	g.160746T>G	c.2123T>G	Substitution	21_ex	-	p.Met708Arg	unknown	RB1_01647	germline	bilateral rb	germline	blood	DNA	-	familial	not reported - Diana Rushlow, Gallie:Toronto	1	unpublished	-
?/+	g.160749_160760delins6	c.2126_2137delins6	complex	21_ex	-	-	frameshift	RB1_00557	-	bilateral rb	germline	blood	DNA	-	isolated	Nichols et al. (2005) Hum Mutat 25(6): 566-74.	1	published	-
?/+	g.160750T>G	c.2127T>G	substitution	21_ex	-	p.Tyr709X	nonsense	RB1_00454	-	bilateral rb	germline	blood	DNA	-	-	Houdayer et al. (2004) Hum Mutat 23(2): 193-202.	1	published	-
?/+	g.160750T>G	c.2127T>G	substitution	21_ex	-	p.Tyr709X	nonsense	RB1_00454	-	bilateral rb	germline	nd	DNA	-	isolated	Lohmann - Essen	1	unpublished	-
?/+	g.160750T>G	c.2127T>G	substitution	21_ex	-	p.Tyr709X	nonsense	RB1_00454	-	bilateral rb	germline	blood	DNA	-	isolated	Alonso et al. (2005) Hum Mutat 25: 99	1	published	-
?/?	g.160757T>C	c.2134T>C	substitution	21_ex	-	p.Cys712Arg	missense	RB1_00160	-	bilateral rb	germline	blood	DNA	-	isolated	Yilmaz et al., 1998	1	published	-
?/?	g.160757T>C	c.2134T>C	substitution	21_ex	-	p.Cys712Arg	missense	RB1_00160	-	rb	germline	blood	DNA	not reported	familial lp	Cowell et al., 1998	1	published	-
?/?	g.160757T>C	c.2134T>C	substitution	21_ex	-	p.Cys712Arg	missense	RB1_00160	-	unilateral rb	germline	nd	DNA	-	familial	Richter et al. (2003) Am J Hum Genet 72(2): 253-69.	1	published	-
?/?	g.160757T>C	c.2134T>C	substitution	21_ex	-	p.Cys712Arg	missense	RB1_00160	-	bilateral rb	germline	blood	DNA	-	isolated	Jakubowska,et al. (2001) Hum Mutat 18(5): 459.	1	published	-
?/?	g.160757T>C	c.2134T>C	substitution	21_ex	-	p.Cys712Arg	missense	RB1_00160	-	unilateral rb	germline	blood	DNA	-	-	Nichols et al. (2005) Hum Mutat 25(6): 566-74.	1	published	-
?/?	g.160757T>C	c.2134T>C	substitution	21_ex	-	p.Cys712Arg	missense	RB1_00160	-	bilateral rb	germline	nd	DNA	hemi/homozygous	isolated	Lohmann - Essen	1	unpublished	-
?/?	g.160757T>C	c.2134T>C	substitution	21_ex	-	p.Cys712Arg	missense	RB1_00160	-	bilateral rb	germline	nd	DNA	-	familial	not reported, BL Gallie - Toronto	1	unpublished	-
?/?	g.160757T>C	c.2134T>C	substitution	21_ex	-	-	unknown	RB1_00946	germline	unilateral rb	germline	nd	DNA	-	possibly familial	not reported, BL Gallie - Toronto	1	unpublished	-
?/+	g.160762del	c.2139del	deletion	21_ex	-	p.(Val714*)	frameshift	RB1_00508	unknown	bilateral rb	germline	blood	DNA	-	-	Houdayer et al. (2004) Hum Mutat 23(2): 193-202.	1	published	-
?/?	g.160762dupA	c.2139dupA	Duplication	21_ex	-	-	frameshift	RB1_01648	germline	bilateral rb	germline	blood	DNA	-	familial	not reported - Diana Rushlow, Gallie:Toronto	1	unpublished	-
?/+	g.160771dup	c.2148dup	insertion	21_ex	-	p.Ile717Tyrfs*4	frameshift	RB1_00162	unknown	bilateral rb	germline	blood	DNA	not reported	isolated	Liu et al., 1995	1	published	-
?/?	g.160775G>A	c.2152G>A	substitution	21_ex	-	p.Asp718Asn	missense	RB1_00522	-	unilateral rb	germline	blood	DNA	-	-	Choy et al. (2002) Hum Mutat 20(5): 408.	1	published	-
?/+	g.160787A>T	c.2164A>T	substitution	21_ex	-	p.Lys722X	nonsense	RB1_00681	-	bilateral rb	germline	blood	DNA	-	isolated	Richter et al. (2003) Am J Hum Genet 72(2): 253-69.	1	published	-
?/+	g.160791del	c.2168del	deletion	21_ex	-	p.Ile723Thrfs*3	frameshift	RB1_01235	unknown	rb	germline	blood	DNA	-	familial	Taylor et al. (2007) Hum Mutat 28: 284	1	published	-
?/+	g.160792_160813del	c.2169_2190del	deletion	21_ex	-	-	frameshift	RB1_00591	-	bilateral rb	germline	blood	DNA	-	familial	Kiran et al. (2003) Hum Mutat 22(4): 339.	1	published	-
+?/?	-	c.2169_2444del	Deletion	21-23	r.2169_2444del	p.Ile724_Ile815del	in-frame	RB1_01472	germline	unilateral rb	germline	Blood	DNA, RNA	heterozygous	isolated	United Kingdom (Great Britain):manchester	1	unpublished	-
?/?	g.160793del22	c.2170	Insertion/Deletion	21_ex	-	-	frameshift	RB1_01503	germline	bilateral rb	germline	blood	DNA	-	isolated	Ata-ur-Rasheed et al. (2002) Ophthalmic Genet.(2):121-8.	1	published	-
?/?	g.160795_160805del	c.2172_2182del	Deletion	21_ex	-	p.(Val725Glnfs*22)	frameshift	RB1_02087	unknown	bilateral rb	germline	blood	DNA	unknown	isolated	Houdayer - Paris	1	unpublished	-
?/+	g.160797del	c.2174del	deletion	21_ex	-	-	frameshift	RB1_01236	-	bilateral rb	germline	retinoblastoma	DNA	-	isolated	Kontic et al. (2006) J Hum Genet 51: 909	1	published	-
?/+	g.160799del	c.2176del	deletion	21_ex	-	p.Thr726Glnfs*18	frameshift	RB1_00164	unknown	bilateral rb	germline inherited	blood	DNA	-	familial	Lohmann et al., 1994	1	published	-
?/+	g.160799del	c.2176del	deletion	21_ex	-	p.Thr726Glnfs*18	frameshift	RB1_00164	unknown	bilateral rb	germline	blood	DNA	-	isolated	Abouzeid et al. (2007) Mol Vis 13: 1740	1	published	-
?/+	g.160807C>A	c.2184C>A	substitution	21_ex	-	p.Tyr728X	nonsense	RB1_00165	-	bilateral rb	germline	blood	DNA	-	isolated	Lohmann et al., 1996	1	published	-
+/?	-	c.2184C>G	Substitution	21	-	p.(Tyr728*)	nonsense	RB1_02099	germline	bilateral rb	germline	blood	DNA	-	isolated	Malaysia:Kuala Lumpur	1	published	-
?/?	g.160814delC	c.2191del	Substitution	21_ex	-	p.Leu731Phefs*13	missense	RB1_01779	germline	bilateral rb	germline	blood	DNA	-	isolated	Seo et al., 2012	1	published	-
?/+	g.160815_160816del	c.2193_2194del	deletion	21_ex	-	p.Leu732Serfs*18	frameshift	RB1_00576	unknown	unilateral	germline	blood	DNA	-	familial	-	1	published	-
?/+	g.160815_160816del	c.2193_2194del	deletion	21_ex	-	p.Leu732Serfs*18	frameshift	RB1_00576	unknown	rb	germline	nd	DNA	-	familial	JL Gala - Brussels	1	unpublished	-
?/+	g.160817_160820del	c.2194_2197del	deletion	21_ex	-	-	frameshift	RB1_00848	-	bilateral rb	germline	nd	DNA	-	isolated	not reported, BL Gallie - Toronto	1	unpublished	-
?/+	g.160819del	c.2196del	deletion	21_ex	-	p.His733Metfs*11	frameshift	RB1_00166	unknown	bilateral rb	germline	blood	DNA	-	familial	Lohmann et al., 1994	1	published	-
?/?	g.160821A>G	c.2198A>G	substitution	21_ex	-	p.His733Arg	missense	RB1_00474	-	bilateral rb	germline	nd	DNA	-	isolated	not reported, BL Gallie - Toronto	1	unpublished	-
?/+	g.160823dup	c.2200dup	insertion	21_ex	-	p.Ala734Glyfs*17	frameshift	RB1_00167	unknown	bilateral rb	germline	blood	DNA	-	isolated	Lohmann et al., 1994	1	published	-
+/?	g.160829C>T	c.2208C>T	Substitution	21	-	-	nonsense	RB1_01535	germline	bilateral rb	germline	leukocytes	DNA	unknown	isolated	Argentina: Buenos Aires	1	unpublished	-
+/?	g.160829C>T	c.2208C>T	Substitution	21	-	-	nonsense	RB1_01535	germline	bilateral rb	germline	leukocytes	DNA	unknown	isolated	Argentina: Buenos Aires	1	unpublished	-
?/?	g.160829C>T	c.2208C>T	Substitution	21_ex	-	-	nonsense	RB1_01535	germline	bilateral rb	germline	blood	DNA	-	familial	-	1	unpublished	-
?/+	g.160832del	c.2209del	deletion	21_ex	-	p.Glu737Argfs*7	frameshift	RB1_00746	unknown	bilateral rb	germline	blood	DNA	-	-	Houdayer et al. (2004) Hum Mutat 23(2): 193-202.	1	published	-
?/+	g.160832del	c.2209del	deletion	21_ex	-	p.Glu737Argfs*7	frameshift	RB1_00746	unknown	rb	germline	blood	DNA	-	-	Houdayer et al. (2008) Hum Mutat 29: 975	1	published	-
+?/?	g.160833	c.2211delA	Deletion	21	-	p.E737fsX747	frameshift	RB1_01441	-	bilateral rb	germline	blood	DNA	unknown	isolated	Argentina: Buenos Aires	1	unpublished	-
+/?	g.160833delA	c.2211delA	Deletion	21	-	-	frameshift	RB1_01441	germline	bilateral rb	germline	leukocytes	DNA	unknown	isolated	Argentina: Buenos Aires	1	unpublished	-
?/?	g.160834G>A	c.2211G>A	substitution	21_ex	skip exon 21	skip exon 21	splice	RB1_00021	-	rb	germline	blood	DNA	not reported	familial lp	Schubert et al., 1997	1	published	-
?/?	g.160834G>C	c.2211G>C	substitution	21_ex	skip exon 21	skip exon 21	splice	RB1_00948	-	bilateral rb	germline	nd	DNA	-	familial	Richter et al. (2003) Am J Hum Genet 72(2): 253-69.	1	published	-
?/?	g.160834G>C	c.2211G>C	substitution	21_ex	skip exon 21	skip exon 21	splice	RB1_00948	-	bilateral rb	germline	blood	DNA	-	familial	Zhang et al. (2008) Hum Mutat 29: 475	1	published	-
?/?	g.160834G>C	c.2211G>C	substitution	21_ex	skip exon 21	skip exon 21	splice	RB1_00948	-	bilateral retinoma	germline	blood	DNA	-	familial	Abouzeid et al. (2009), Mol Vis.;15:771-7	1	published	-
?/?	g.160835G>A	c.2211+1G>A	substitution	21_in	altered splicing	-	splice	RB1_00510	-	bilateral rb	germline	blood	DNA	-	isolated	Jakubowska,et al. (2001) Hum Mutat 18(5): 459.	1	published	-
?/?	g.160835G>C	c.2211+1G>C	substitution	21_in	skip exon 21	skip exon 21	splice	RB1_00316	-	bilateral rb	germline	retinoblastoma	DNA	heterozygous	-	Choy et al. (2002) Hum Mutat 20(5): 408.	1	published	-
?/?	g.160835G>C	c.2211+1G>C	substitution	21_in	skip exon 21	skip exon 21	splice	RB1_00316	-	bilateral rb	germline	nd	DNA	-	isolated	Lohmann - Essen	1	unpublished	-
?/?	g.160835G>C	c.2211+1G>C	substitution	21_in	skip exon 21	skip exon 21	splice	RB1_00316	-	rb	germline	blood	DNA	-	-	Houdayer et al. (2008) Hum Mutat 29: 975	1	published	-
?/?	g.160835G>T	c.2211+1G>T	substitution	21_in	skip exon 21	skip exon 21	splice	RB1_00233	-	bilateral rb	germline	blood	DNA	-	familial	Houdayer et al. (2004) Hum Mutat 23(2): 193-202.	1	published	-
?/?	g.160835G>T	c.2211+1G>T	substitution	21_in	skip exon 21	skip exon 21	splice	RB1_00233	-	bilateral rb	germline	blood	DNA	-	-	Houdayer et al. (2004) Hum Mutat 23(2): 193-202.	1	published	-
?/?	g.160835G>T	c.2211+1G>T	substitution	21_in	skip exon 21	skip exon 21	splice	RB1_00233	-	rb	germline	blood	DNA	-	familial	Taylor et al. (2007) Hum Mutat 28: 284	1	published	-
?/?	g.160835G>T	c.2211+1G>T	substitution	21_in	skip exon 21	skip exon 21	splice	RB1_00233	-	rb	germline	blood	DNA	-	-	Houdayer et al. (2008) Hum Mutat 29: 975	1	published	-
?/?	g.160836dup	c.2211+2dup	Duplication	21_in	altered splicing	-	unknown	RB1_02011	germline	bilateral rb	germline	blood	DNA	unknown	isolated	Renieri - Siena	1	unpublished	-
?/?	g.160836T>C	c.2211+2T>C	substitution	21_in	-	Lossof splice donor site	splice	RB1_00765	-	unilateral rb	germline	blood	DNA	-	-	Nichols et al. (2005) Hum Mutat 25(6): 566-74.	1	published	-
?/?	g.160839del	c.2211+5del	deletion	21_in	altered splicing	-	splice	RB1_01338	-	bilateral rb	germline	blood	DNA	-	familial	Zhang et al. (2008) Hum Mutat 29: 475	1	published	-
?/?	g.160839G>A	c.2211+5G>A	substitution	21_in	altered splicing	-	splice	RB1_00219	-	rb	germline	SCLC	DNA	-	familial	Weir-Thompson et al., 1991	1	published	-
+?/?	g.160839	c.2211+5g>a	Substitution	21	-	-	splice	RB1_00219	-	bilateral rb	germline	blood	DNA	unknown	isolated	Argentina: Buenos Aires	1	unpublished	-
+?/?	g.160839G>A	c.2211+5G>A	Substitution	21	-	-	splice	RB1_00219	germline	bilateral rb	germline	leukocytes	DNA	unknown	isolated	Argentina: Buenos Aires	1	unpublished	-
+/?	-	c.2211+5G>C	Substitution	21_in	-	-	splice	RB1_01991	germline	retinoblastoma	germline	blood	DNA	unknown	isolated	Dommering et al. 2014, Germany:Essen	1	published	G>A, G>T and delG reported in LOVD No RNA available
?/?	g.160839G>T	c.2211+5G>T	substitution	21_in	altered splicing	-	splice	RB1_00375	germline	bilateral rb	germline	nd	DNA	hemi/homozygous	isolated	Lohmann - Essen	1	unpublished	-
?/?	g.161973_161981del	c.2212-24_2212-16del	deletion	21_in	-	-	-	RB1_01332	-	rb	germline	blood	DNA	-	-	Houdayer et al. (2008) Hum Mutat 29: 975	1	published	-
?/?	g.161983C>G	c.2212-14C>G	Substitution	21_in	splice	-	splice	RB1_01649	germline	bilateral rb	germline	blood	DNA	-	isolated	not reported - Diana Rushlow, Gallie:Toronto	1	unpublished	-
?/?	g.161984T>A	c.2212-13T>A	substitution	21_in	altered splicing	-	splice	RB1_00714	-	bilateral rb	germline	nd	DNA	hemi/homozygous	isolated	Lohmann - Essen	1	unpublished	-
?/?	g.161984T>A	c.2212-13T>A	substitution	21_in	altered splicing	-	splice	RB1_00714	-	bilateral rb	germline	blood	DNA	-	-	Zhang et al. (2008) Hum Mutat 29: 475	1	published	-
?/?	g.161995A>G	c.2212-2A>G	substitution	21_in	altered splicing	-	splice	RB1_00354	-	bilateral rb	germline	blood	DNA	-	familial	Nichols et al. (2005) Hum Mutat 25(6): 566-74.	1	published	-
?/?	g.161995A>G	c.2212-2A>G	substitution	21_in	altered splicing	-	splice	RB1_00354	-	rb	germline	blood	DNA	-	-	Houdayer et al. (2008) Hum Mutat 29: 975	1	published	-
?/?	g.161996G>T	c.2212-1G>T	Substitution	21_in	-	-	splice	RB1_01415	germline	bilateral rb	germline	blood	DNA	unknown	isolated	Renieri- Siena	1	unpublished	-
?/?	g.161999dup	c.2214dup	insertion	22_ex	-	-	-	RB1_00851	-	bilateral rb	germline	nd	DNA	-	isolated	Richter et al. (2003) Am J Hum Genet 72(2): 253-69.	1	published	-
?/?	g.162001t>	c.2216t>	substitution	22_ex	-	-	-	RB1_00850	-	bilateral rb	germline	nd	DNA	-	familial	Richter et al. (2003) Am J Hum Genet 72(2): 253-69.	1	published	-
?/?	g.162001_162002insT	c.2216_2217insT	Insertion	22_ex	-	-	frameshift	RB1_01650	germline	bilateral rb	germline	blood	DNA	-	isolated	not reported - Diana Rushlow, Gallie:Toronto	1	unpublished	-
?/?	g.162004delA	c.2220delA	Deletion	22_ex	-	-	frameshift	RB1_01651	germline	bilateral rb	germline	blood	DNA	-	isolated	not reported - Diana Rushlow, Gallie:Toronto	1	unpublished	-
?/?	g.162004_162012dup	c.2220_2227dup	Duplication	22_ex	-	-	unknown	RB1_01690	germline	unilateral rb	germline	blood	DNA	-	isolated	not reported - Diana Rushlow, Gallie:Toronto	1	unpublished	-
?/+	g.162009_16210del	c.2227_2228del	deletion	22_ex	-	p.Leu743Aspfs*7	frameshift	RB1_00556	unknown	bilateral rb	germline	blood	DNA	-	isolated	Nichols et al. (2005) Hum Mutat 25(6): 566-74.	1	published	-
?/+	g.162021G>T	c.2236G>T	substitution	22_ex	-	p.Glu746X	nonsense	RB1_00378	-	bilateral rb	germline	blood	DNA	-	-	Houdayer et al. (2004) Hum Mutat 23(2): 193-202.	1	published	-
?/+	g.162021G>T	c.2236G>T	substitution	22_ex	-	p.Glu746X	nonsense	RB1_00378	-	bilateral rb	germline	blood	DNA	-	isolated	Babenko et al. (2002) Mol Biol (Mosk). 36(4):623-9.	1	published	-
?/+	g.162021G>T	c.2236G>T	substitution	22_ex	-	p.Glu746X	nonsense	RB1_00378	-	bilateral rb	germline	blood	DNA	-	isolated	Sampieri et al. (2006) J Hum Genet 51: 209	1	published	-
?/?	g.162021_162027dup	c.2236_2242dup	Insertion	22_ex	-	p.(Glu748Glyfs*5)	frameshift	RB1_02088	germline	bilateral rb	germline	blood	DNA	unknown	isolated	Houdayer - Paris	1	unpublished	-
?/?	g.162022_162025del	c.2237_2240del	Deletion	22_ex	-	-	frameshift	RB1_01653	germline	bilateral rb	germline	blood	DNA	-	isolated	not reported - Diana Rushlow, Gallie:Toronto	1	unpublished	-
?/+	g.162021_162025del	c.2237_2241del	deletion	22_ex	-	p.Glu746Glyfs*3	frameshift	RB1_00852	unknown	bilateral rb	germline	nd	DNA	-	-	Richter et al. (2003) Am J Hum Genet 72(2): 253-69.	1	published	-
?/+	g.162021_162025del	c.2237_2241del	deletion	22_ex	-	p.Glu746Glyfs*3	frameshift	RB1_00852	unknown	bilateral rb	germline	blood	DNA	-	isolated	Nichols et al. (2005) Hum Mutat 25(6): 566-74.	1	published	-
?/+	g.162022_162026del	c.2237_2241del	deletion	22_ex	-	p.Glu746Glyfs*3	frameshift	RB1_00436	germline	bilateral rb	germline	nd	DNA	-	-	not reported, BL Gallie - Toronto	1	unpublished	-
+/+	g.162022_162026dup	c.2237_2241dup	Duplication	22_ex	-	p. Glu748Lysfs*8	frameshift	RB1_01763	germline	bilateral rb	germline	blood	DNA	unknown	isolated	Lohmann, Germany:Essen	1	unpublished	-
?/?	g.162023dup	c.2238dup	Insertion	22_ex	-	p.(Glu747Argfs*4)	frameshift	RB1_02089	germline	bilateral rb	germline	blood	DNA	unknown	isolated	Houdayer - Paris	1	unpublished	-
+/?	-	c.2239dup	Duplication	22_ex	-	p.Glu747Glyfs*4	frameshift	RB1_01992	germline	retinoblastoma	germline	blood	DNA	unknown	isolated	Dommering et al. 2014, Germany:Essen	1	published	-
?/?	g.162024_162027dup	c.2239_2242dup	Insertion	22_ex	-	p.(Glu748Glyfs*4)	frameshift	RB1_02090	germline	bilateral rb	germline	blood	DNA	unknown	familial	Houdayer - Paris	1	unpublished	-
?/+	g.162027del	c.2242del	deletion	22_ex	-	p.Glu748Serfs*6	frameshift	RB1_00267	germline	bilateral rb	germline	nd	DNA	-	isolated	Lohmann - Essen	1	unpublished	-
?/+	g.162027G>T	c.2242G>T	substitution	22_ex	-	p.Glu748X	nonsense	RB1_00010	-	bilateral rb	germline	nd	DNA	-	isolated	Richter et al. (2003) Am J Hum Genet 72(2): 253-69.	1	published	-
?/+	g.162027G>T	c.2242G>T	substitution	22_ex	-	p.Glu748X	nonsense	RB1_00010	-	bilateral rb	germline	blood	DNA	-	isolated	Nichols et al. (2005) Hum Mutat 25(6): 566-74.	1	published	-
?/+	g.162027G>T	c.2242G>T	substitution	22_ex	-	p.Glu748X	nonsense	RB1_00010	-	bilateral rb	germline	blood	DNA	-	isolated	Babenko et al. (2002) Mol Biol (Mosk). 36(4):623-9.	1	published	-
?/+	g.162027G>T	c.2242G>T	substitution	22_ex	-	p.Glu748X	nonsense	RB1_00010	-	bilateral rb	germline	nd	DNA	-	familial	not reported, BL Gallie - Toronto	1	unpublished	-
?/+	g.162028_162029dup	c.2243_2244dup	insertion	22_ex	-	p.Tyr749Serfs*6	frameshift	RB1_00369	germline	unilateral rb	germline	nd	DNA	hemi/homozygous	isolated	Lohmann - Essen	1	unpublished	-
?/+	g.162033dup	c.2248dup	insertion	22_ex	-	p.Asp750Glyfs*8	frameshift	RB1_00606	unknown	bilateral rb	germline	blood	DNA	-	-	Houdayer et al. (2004) Hum Mutat 23(2): 193-202.	1	published	-
?/+	g.162038del	c.2253del	deletion	22_ex	-	p.Ile752Leufs*2	frameshift	RB1_00555	unknown	bilateral rb	germline	blood	DNA	-	isolated	Nichols et al. (2005) Hum Mutat 25(6): 566-74.	1	published	-
?/?	g.162048T>G	c.2263T>G	substitution	22_ex	-	p.Phe755Val	missense	RB1_00949	-	bilateral rb	germline	nd	DNA	-	isolated	Richter et al. (2003) Am J Hum Genet 72(2): 253-69.	1	published	-
?/?	g.162048T>G	c.2263T>G	substitution	22_ex	-	p.Phe755Val	missense	RB1_00949	-	rb	germline	blood	DNA	-	-	Houdayer et al. (2008) Hum Mutat 29: 975	1	published	-
?/?	g.162049ins11	c.2264_2265ins11	insertion	22_ex	-	-	-	RB1_00853	-	unilateral rb	germline	nd	DNA	-	isolated	not reported, BL Gallie - Toronto	1	unpublished	-
?/?	g.162049_162051del	c.2264_2266del	deletion	22_ex	-	p.Ser751del	in-frame	RB1_00169	-	bilateral rb	germline	blood	DNA	-	isolated	Lohmann et al., 1994	1	published	-
+/?	g.162035	c.2266delT	Deletion	22	-	p.S755Lfs*3	frameshift	RB1_02117	germline	bilateral rb	germline	blood	DNA	unknown	isolated	Argentina:Buenos Aires	1	published	-
+/+	-	c.2268T>A	Substitution	22_ex	-	p.Tyr756*	nonsense	RB1_02004	germline	retinoblastoma	germline	blood	DNA	unknown	familial	Dommering et al. 2014, Germany:Essen	1	published	Reported in lung carcinoma cell line Cosmic database (COSM13139)
?/?	g.162057T>C	c.2272T>C	substitution	22_ex	-	p.Ser758Pro	-	RB1_01241	-	unilateral rb	germline	blood	DNA	-	-	Alonso et al. (2005) Hum Mutat 25: 99	1	published	-
?/+	g.162073_16074del	c.2288_2289del	deletion	22_ex	-	p.Arg763Thrfs*31	frameshift	RB1_00252	unknown	bilateral rb	germline	nd	DNA	-	isolated	Lohmann - Essen	1	unpublished	-
?/?	g.162078A>T	c.2293A>T	Substitution	22_ex	-	p.Lys765X	nonsense	RB1_01656	germline	bilateral rb	germline	blood	DNA	-	isolated	not reported - Diana Rushlow, Gallie:Toronto	1	unpublished	-
?/+	g.162081del	c.2296del	deletion	22_ex	-	p.Thr766Glnfs*44	frameshift	RB1_01237	unknown	rb	germline	blood	DNA	-	familial	Taylor et al. (2007) Hum Mutat 28: 284	1	published	-
?/+	g.162081del	c.2296del	deletion	22_ex	-	p.Thr766Glnfs*44	frameshift	RB1_01237	unknown	bilateral retinoma	germline	blood	DNA	-	familial	-	1	published	-
?/+	g.162081del	c.2296del	deletion	22_ex	-	p.Thr766Glnfs*44	frameshift	RB1_01237	unknown	bilateral retinoma	germline	blood	DNA	-	familial	-	1	published	-
?/+	g.162091T>A	c.2306T>A	substitution	22_ex	-	p.Leu769X	nonsense	RB1_00682	-	bilateral rb	germline	nd	DNA	-	-	Richter et al. (2003) Am J Hum Genet 72(2): 253-69.	1	published	-
+/+	g.162092_162093delinsTTTT	c.2307_2308delinsTTTT	Insertion/Deletion	22_ex	-	p.Leu769Phefs*42	frameshift	RB1_01386	unknown	unilateral rb	germline	blood	DNA	LOH	isolated	Lohmann, Germany:Essen	1	unpublished	-
?/+	g.162093C>T	c.2308C>T	substitution	22_ex	-	p.Gln770X	nonsense	RB1_00328	-	bilateral rb	germline	nd	DNA	-	isolated	Richter et al. (2003) Am J Hum Genet 72(2): 253-69.	1	published	-
?/?	g.162095delG	c.2310delG	Deletion	22_ex	-	-	frameshift	RB1_01652	germline	bilateral rb	germline	blood	DNA	-	isolated	not reported - Diana Rushlow, Gallie:Toronto	1	unpublished	-
?/?	g.162097delA	c.2312delA	Deletion	22_ex	-	-	frameshift	RB1_01654	germline	bilateral rb	germline	blood	DNA	-	isolated	not reported - Diana Rushlow, Gallie:Toronto	1	unpublished	-
?/+	g.162112T>C	c.2325T>C	Substitution	in_22	-	-	splice	RB1_01956	germline	retinoblastoma	germline	blood and tumor	DNA	heterozygous	unknown	Lohmann, Germany:Essen	1	unpublished	-
?/?	g.162111del	c.2325+1del	deletion	22_in	altered splicing	-	splice	RB1_00279	germline	bilateral rb	germline	nd	DNA	hemi/homozygous	isolated	Lohmann - Essen	1	unpublished	-
?/?	g.162111G>A	c.2325+1G>A	substitution	22_in	skip exon 21	skip exon 21	splice	RB1_00330	-	bilateral rb	germline	blood	DNA	-	isolated	Nichols et al. (2005) Hum Mutat 25(6): 566-74.	1	published	-
?/?	g.162111G>T	c.2325+1G>T	Substitution	22_in	splice	-	splice	RB1_01655	germline	bilateral rb	germline	blood	DNA	-	isolated	not reported - Diana Rushlow, Gallie:Toronto	1	unpublished	-
?/?	g.162112del	c.2325+2del	deletion	22_in	altered splicing	-	splice	RB1_00587	-	bilateral rb	germline	blood	DNA	-	familial	-	1	published	-
?/?	g.162112del	c.2325+2del	deletion	22_in	altered splicing	-	splice	RB1_00587	-	rb	germline	blood	DNA	-	familial	JL Gala - Brussels	1	unpublished	-
?/?	g.162115G>C	c.2325+5G>C	substitution	22_in	altered splicing	-	splice	RB1_01367	-	bilateral rb	germline	blood	DNA	-	familial	Parsam et al. (2011) J Biosci. 2011 Jun;36(2):281-7.	1	published	-
?/?	g.162115G>T	c.2325+5G>T	substitution	22_in	altered splicing	-	splice	RB1_00914	-	unilateral rb	germline	nd	DNA	-	isolated	not reported, BL Gallie - Toronto	1	unpublished	-
?/?	g.162190T>C	c.2326-14T>C	substitution	22_in	altered splicing	-	splice	RB1_00590	-	unilateral rb	germline	retinoblastoma	DNA	-	not reported	Leone et al. (2003) J Hum Genet 48(12): 639-41.	1	published	-
?/?	g.162192T>C	c.2326-12T>C	Substitution	22_in	altered splicing	-	splice	RB1_01663	germline	bilateral rb	germline	blood	DNA	-	isolated	not reported - Diana Rushlow, Gallie:Toronto	1	unpublished	-
?/?	g.162196T>A	c.2326-8T>A	substitution	22_in	altered splicing	-	splice	RB1_01267	-	bilateral rb	germline	blood	DNA	-	familial	Alonso et al. (2005) Hum Mutat 25: 99	1	published	-
?/?	g.162202A>G	c.2326-2A>G	substitution	22_in	altered splicing	-	splice	RB1_01268	-	rb	germline	blood	DNA	-	-	Houdayer et al. (2008) Hum Mutat 29: 975	1	published	-
?/?	g.162203del	c.2326-1del	deletion	22_in	altered splicing	-	splice	RB1_00749	-	bilateral rb	germline	blood	DNA	-	-	Houdayer et al. (2004) Hum Mutat 23(2): 193-202.	1	published	-
?/?	g.162203del	c.2326-1del	deletion	22_in	altered splicing	-	splice	RB1_00749	-	bilateral rb	germline	blood	DNA	-	familial lp	Taylor et al. (2007) Hum Mutat 28: 284	1	published	-
?/?	g.162203G>T	c.2326-1G>T	substitution	22_in	altered splicing	-	splice	RB1_00337	-	bilateral rb	germline	nd	DNA	-	isolated	Richter et al. (2003) Am J Hum Genet 72(2): 253-69.	1	published	-
?/?	g.162203G>T	c.2326-1G>T	substitution	22_in	altered splicing	-	splice	RB1_00337	-	rb	germline	blood	DNA	-	-	Tsai et al. (2004) Arch Ophthalmol 122:239	1	published	-
?/?	g.162207_162208del	c.2329_2330del	Deletion	23_ex	-	p.(Pro777Tyrfs*17)	frameshift	RB1_02091	germline	bilateral rb	germline	blood	DNA	unknown	isolated	Houdayer - Paris	1	unpublished	-
?/+	g.162208del	c.2330del	deletion	23_ex	-	p.Pro777Leufs*33	frameshift	RB1_00172	unknown	bilateral rb	germline	blood	DNA	-	isolated	Lohmann et al., 1994	1	published	-
?/+	g.162208del	c.2330del	deletion	23_ex	-	p.Pro777Leufs*33	frameshift	RB1_00172	unknown	bilateral rb	germline	blood	DNA	-	isolated	Alonso et al. (2005) Hum Mutat 25: 99	1	published	-
?/+	g.162209del	c.2331del	deletion	23_ex	-	p.Thr778Profs*32	frameshift	RB1_01286	unknown	bilateral rb	germline	blood	DNA	not reported	-	Blanquet et al., 1995	1	published	-
?/+	g.162225_162231del	c.2347_2353del	deletion	23_ex	-	p.Pro783Phefs*25	frameshift	RB1_00173	unknown	bilateral rb	germline	blood	DNA	not reported	-	Blanquet et al., 1995	1	published	-
?/+	g.162237C>T	c.2359C>T	substitution	23_ex	-	p.Arg787X	nonsense	RB1_00005	-	bilateral rb	germline	blood	DNA	not reported	-	Cowell et al., 1994	1	published	-
?/+	g.162237C>T	c.2359C>T	substitution	23_ex	-	p.Arg787X	nonsense	RB1_00005	-	unilateral rb	germline	blood	DNA	-	isolated	Lohmann et al., 1997	1	published	-
?/+	g.162237C>T	c.2359C>T	substitution	23_ex	-	p.Arg787X	nonsense	RB1_00005	-	bilateral rb	germline	blood	DNA	-	familial	Lohmann et al., 1996	1	published	-
?/+	g.162237C>T	c.2359C>T	substitution	23_ex	-	p.Arg787X	nonsense	RB1_00005	-	bilateral rb	germline	blood	DNA	-	isolated	Lohmann et al., 1996	1	published	-
?/+	g.162237C>T	c.2359C>T	substitution	23_ex	-	p.Arg787X	nonsense	RB1_00005	-	bilateral rb	germline	blood	DNA	-	isolated	Lohmann et al., 1996	1	published	-
?/+	g.162237C>T	c.2359C>T	substitution	23_ex	-	p.Arg787X	nonsense	RB1_00005	-	bilateral rb	germline	blood	DNA	-	isolated	Lohmann et al., 1996	1	published	-
?/+	g.162237C>T	c.2359C>T	substitution	23_ex	-	p.Arg787X	nonsense	RB1_00005	-	bilateral rb	germline	blood	DNA	-	-	Yandell et al., 1989	1	published	-
?/+	g.162237C>T	c.2359C>T	substitution	23_ex	-	p.Arg787X	nonsense	RB1_00005	-	bilateral rb	germline	blood	DNA	-	isolated	Yilmaz et al., 1998	1	published	-
?/+	g.162237C>T	c.2359C>T	substitution	23_ex	-	p.Arg787X	nonsense	RB1_00005	-	bilateral rb	germline	blood	DNA	-	isolated	Yilmaz et al., 1998	1	published	-
?/+	g.162237C>T	c.2359C>T	substitution	23_ex	-	p.Arg787X	nonsense	RB1_00005	-	bilateral rb	germline	nd	DNA	-	-	Richter et al. (2003) Am J Hum Genet 72(2): 253-69.	1	published	-
?/+	g.162237C>T	c.2359C>T	substitution	23_ex	-	p.Arg787X	nonsense	RB1_00005	-	bilateral rb	germline	nd	DNA	-	isolated	Richter et al. (2003) Am J Hum Genet 72(2): 253-69.	1	published	-
?/+	g.162237C>T	c.2359C>T	substitution	23_ex	-	p.Arg787X	nonsense	RB1_00005	-	bilateral rb	germline	nd	DNA	-	isolated	Richter et al. (2003) Am J Hum Genet 72(2): 253-69.	1	published	-
?/+	g.162237C>T	c.2359C>T	substitution	23_ex	-	p.Arg787X	nonsense	RB1_00005	-	bilateral rb	germline	nd	DNA	-	not reported	Richter et al. (2003) Am J Hum Genet 72(2): 253-69.	1	published	-
?/+	g.162237C>T	c.2359C>T	substitution	23_ex	-	p.Arg787X	nonsense	RB1_00005	-	bilateral rb	germline	blood	DNA	-	familial	Alonso et al. (2001) Hum Mutat 17(5): 412-22.	1	published	-
?/+	g.162237C>T	c.2359C>T	substitution	23_ex	-	p.Arg787X	nonsense	RB1_00005	-	bilateral rb	germline	blood	DNA	-	-	Houdayer et al. (2004) Hum Mutat 23(2): 193-202.	1	published	-
?/+	g.162237C>T	c.2359C>T	substitution	23_ex	-	p.Arg787X	nonsense	RB1_00005	-	bilateral rb	germline	blood	DNA	-	-	Houdayer et al. (2004) Hum Mutat 23(2): 193-202.	1	published	-
?/+	g.162237C>T	c.2359C>T	substitution	23_ex	-	p.Arg787X	nonsense	RB1_00005	-	bilateral rb	germline	blood	DNA	-	-	Houdayer et al. (2004) Hum Mutat 23(2): 193-202.	1	published	-
?/+	g.162237C>T	c.2359C>T	substitution	23_ex	-	p.Arg787X	nonsense	RB1_00005	-	bilateral rb	germline	blood	DNA	-	isolated	Nichols et al. (2005) Hum Mutat 25(6): 566-74.	1	published	-
?/+	g.162237C>T	c.2359C>T	substitution	23_ex	-	p.Arg787X	nonsense	RB1_00005	-	bilateral rb	germline	blood	DNA	-	isolated	Nichols et al. (2005) Hum Mutat 25(6): 566-74.	1	published	-
?/+	g.162237C>T	c.2359C>T	substitution	23_ex	-	p.Arg787X	nonsense	RB1_00005	-	bilateral rb	germline	blood	DNA	-	isolated	Nichols et al. (2005) Hum Mutat 25(6): 566-74.	1	published	-
?/+	g.162237C>T	c.2359C>T	substitution	23_ex	-	p.Arg787X	nonsense	RB1_00005	-	bilateral rb	germline	blood	DNA	-	isolated	Nichols et al. (2005) Hum Mutat 25(6): 566-74.	1	published	-
?/+	g.162237C>T	c.2359C>T	substitution	23_ex	-	p.Arg787X	nonsense	RB1_00005	-	bilateral rb	germline	blood	DNA	-	isolated	Nichols et al. (2005) Hum Mutat 25(6): 566-74.	1	published	-
?/+	g.162237C>T	c.2359C>T	substitution	23_ex	-	p.Arg787X	nonsense	RB1_00005	-	bilateral rb	germline	nd	DNA	-	isolated	Lohmann - Essen	1	unpublished	-
?/+	g.162237C>T	c.2359C>T	substitution	23_ex	-	p.Arg787X	nonsense	RB1_00005	-	bilateral rb	germline	nd	DNA	-	isolated	Lohmann - Essen	1	unpublished	-
?/+	g.162237C>T	c.2359C>T	substitution	23_ex	-	p.Arg787X	nonsense	RB1_00005	-	bilateral rb	germline	nd	DNA	-	not reported	Lohmann - Essen	1	unpublished	-
?/+	g.162237C>T	c.2359C>T	substitution	23_ex	-	p.Arg787X	nonsense	RB1_00005	-	bilateral rb	germline	nd	DNA	heterozygous	isolated	Lohmann - Essen	1	unpublished	-
?/+	g.162237C>T	c.2359C>T	substitution	23_ex	-	p.Arg787X	nonsense	RB1_00005	-	bilateral rb	germline	nd	DNA	-	not reported	Lohmann - Essen	1	unpublished	-
?/+	g.162237C>T	c.2359C>T	substitution	23_ex	-	p.Arg787X	nonsense	RB1_00005	-	bilateral rb	germline	nd	DNA	-	isolated	not reported, BL Gallie - Toronto	1	unpublished	-
?/+	g.162237C>T	c.2359C>T	substitution	23_ex	-	p.Arg787X	nonsense	RB1_00005	-	unilateral rb	germline	nd	DNA	-	familial	not reported, BL Gallie - Toronto	1	unpublished	-
?/+	g.162237C>T	c.2359C>T	substitution	23_ex	-	p.Arg787X	nonsense	RB1_00005	-	unilateral rb	germline	blood	DNA	-	isolated	-	1	published	-
?/+	g.162237C>T	c.2359C>T	substitution	23_ex	-	p.Arg787X	nonsense	RB1_00005	-	rb	germline	nd	DNA	-	isolated	-	1	-	-
?/+	g.162237C>T	c.2359C>T	substitution	23_ex	-	p.Arg787X	nonsense	RB1_00005	-	bilateral rb	germline	blood	DNA	-	isolated	Sivakumaran et al. (2005) Hum Mutat. 25(4):396-409.	1	published	-
?/+	g.162237C>T	c.2359C>T	substitution	23_ex	-	p.Arg787X	nonsense	RB1_00005	-	bilateral rb	germline	blood	DNA	-	isolated	Dalamon et al. (2004) J Biochem Mol Biol 37: 246	1	published	-
?/+	g.162237C>T	c.2359C>T	substitution	23_ex	-	p.Arg787X	nonsense	RB1_00005	-	bilateral rb	germline	blood	DNA	-	isolated	Alonso et al. (2005) Hum Mutat 25: 99	1	published	-
?/+	g.162237C>T	c.2359C>T	substitution	23_ex	-	p.Arg787X	nonsense	RB1_00005	-	rb	germline	blood	DNA	-	familial	Taylor et al. (2007) Hum Mutat 28: 284	1	published	-
?/+	g.162237C>T	c.2359C>T	substitution	23_ex	-	p.Arg787X	nonsense	RB1_00005	-	rb	germline	blood	DNA	-	familial	Taylor et al. (2007) Hum Mutat 28: 284	1	published	-
?/+	g.162237C>T	c.2359C>T	substitution	23_ex	-	p.Arg787X	nonsense	RB1_00005	-	bilateral rb	germline	blood	DNA	-	isolated	Abouzeid et al. (2007) Mol Vis 13: 1740	1	published	-
?/+	g.162237C>T	c.2359C>T	substitution	23_ex	-	p.Arg787X	nonsense	RB1_00005	-	bilateral rb	germline	blood	DNA	-	isolated	Abouzeid et al. (2007) Mol Vis 13: 1740	1	published	-
?/+	g.162237C>T	c.2359C>T	substitution	23_ex	-	p.Arg787X	nonsense	RB1_00005	-	bilateral rb	germline	blood	DNA	-	isolated	Abouzeid et al. (2007) Mol Vis 13: 1740	1	published	-
?/+	g.162237C>T	c.2359C>T	substitution	23_ex	-	p.Arg787X	nonsense	RB1_00005	-	rb	germline	blood	DNA	-	-	Zhang et al. (1997) Yan Ke Xue Bao 13: 5	1	published	-
?/+	g.162237C>T	c.2359C>T	substitution	23_ex	-	p.Arg787X	nonsense	RB1_00005	-	bilateral rb	germline	blood	DNA	-	isolated	-	1	published	-
?/+	g.162237C>T	c.2359C>T	substitution	23_ex	-	p.Arg787X	nonsense	RB1_00005	-	bilateral retinoma	germline	blood	DNA	-	familial	Abouzeid et al. (2009), Mol Vis.;15:771-7	1	published	-
?/+	g.162237C>T	c.2359C>T	substitution	23_ex	-	p.Arg787X	nonsense	RB1_00005	-	unilateral rb/retinoma	germline	blood	DNA	-	familial	Abouzeid et al. (2009), Mol Vis.;15:771-7	1	published	-
?/?	g.162237C>T	c.2359C>T + c.1332+1G>A	substitution	23_ex	-	p.Arg787X	nonsense	RB1_00005	germline	unilateral rb	germline	tumor	DNA	heterozygous	isolated	Germany:Essen	1	-	new germline mutation
?/?	g.162237C>T	c.2359C>T + c.1333-2A>G	substitution	23_ex	-	p.Arg787X	nonsense	RB1_00005	somatic	bilateral rb	germline	tumor	DNA	heterozygous	isolated	Germany:Essen	1	-	-
?/?	g.162237C>T	c.2359C>T	substitution	23_ex	-	p.Arg787X	nonsense	RB1_00005	germline	bilateral rb	germline	blood	DNA	-	-	Abidi et al. (2011) Mol Vis.;17:3541-7	1	published	-
?/?	g.162237C>T	c.2359C>T	substitution	23_ex	-	p.Arg787*	nonsense	RB1_00005	germline	bilateral rb	germline	blood	DNA	unknown	isolated	Renieri - Siena	1	unpublished	-
?/?	g.162238G>A	c.2360G>A	substitution	23_ex	-	p.Arg787Gln	-	RB1_01316	-	unilateral rb	germline	blood	DNA	-	familial lp	Alonso et al. (2005) Hum Mutat 25: 99	1	published	-
?/?	g.162241G>C	c.2363G>C	substitution	23_ex	-	p.Ser788Thr	missense	RB1_00174	-	bilateral rb	germline	blood	DNA	not reported	isolated	Liu et al., 1995	1	published	-
?/?	g.162243_162244del	c.2365_2366del	Deletion	23_ex	-	p.(Pro789Leufs*5)	frameshift	RB1_02092	germline	bilateral rb	germline	blood	DNA	unknown	isolated	Houdayer - Paris	1	unpublished	-
?/+	g.162248C>A	c.2370C>A	substitution	23_ex	-	p.Tyr790X	nonsense	RB1_00282	-	bilateral rb	germline	blood	DNA	-	isolated	Alonso et al. (2001) Hum Mutat 17(5): 412-22.	1	published	-
?/+	g.162248C>G	c.2370C>G	substitution	23_ex	-	p.Tyr790X	nonsense	RB1_00276	unknown	bilateral rb	germline	nd	DNA	-	isolated	Richter et al. (2003) Am J Hum Genet 72(2): 253-69.	1	published	-
?/+	g.162248C>G	c.2370C>G	substitution	23_ex	-	p.Tyr790X	nonsense	RB1_00276	unknown	bilateral rb	germline	nd	DNA	heterozygous	isolated	Lohmann - Essen	1	unpublished	-
?/+	g.162248C>G	c.2370C>G	substitution	23_ex	-	p.Tyr790X	nonsense	RB1_00276	unknown	bilateral rb	germline	nd	DNA	-	isolated	not reported, BL Gallie - Toronto	1	unpublished	-
?/+	g.162254del	c.2376del	deletion	23_ex	-	p.(Pro793Leufs*17)	frameshift	RB1_00175	unknown	rb	germline	blood	DNA	not reported	familial	Liu et al., 1995	1	published	-
?/+	g.162258_162267del	c.2380_2389del	deletion	23_ex	-	p.Ser794Tyrfs*13	frameshift	RB1_00176	unknown	bilateral rb	germline	blood	DNA	-	isolated	Lohmann et al., 1992	1	published	-
?/?	g.162261dup	c.2383dup	Insertion	23_ex	-	p.(Ser795Phefs*20)	frameshift	RB1_02093	germline	unilateral rb	germline	blood	DNA	unknown	isolated	Houdayer - Paris	1	unpublished	-
?/+	g.162266del	c.2388del	deletion	23_ex	-	p.Leu797Tyrfs*13	frameshift	RB1_00537	unknown	bilateral rb	germline	blood	DNA	-	familial	Alonso et al. (2001) Hum Mutat 17(5): 412-22.	1	published	-
?/?	g.162268T>A	c.2390T>A	Substitution	23_ex	p.Leu797X	-	nonsense	RB1_01501	germline	bilateral rb	germline	blood	DNA	-	familial low penetrance	Ata-ur-Rasheed et al. (2002) Ophthalmic Genet.(2):121-8.	1	published	Patient had an affected sibling and unaffected parents
?/+	g.162269dup	c.2391dup	insertion	23_ex	-	p.Arg798Thrfs*17	frameshift	RB1_00528	unknown	bilateral rb	germline	blood	DNA	-	isolated	Yu et al. (2001) Hum Mutat 18(3): 252.	1	published	-
?/?	g.162271G>A	c.2393G>A	substitution	23_ex	-	p.Arg798Gln	missense	RB1_00572	-	bilateral rb	germline	blood	DNA	-	isolated	Nichols et al. (2005) Hum Mutat 25(6): 566-74.	1	published	-
?/?	g.162280delG	c.2402delG	Deletion	23_ex	-	-	unknown	RB1_01658	germline	bilateral rb	germline	blood	DNA	-	isolated	not reported - Diana Rushlow, Gallie:Toronto	1	unpublished	-
?/+	g.162293del	c.2415del	deletion	23_ex	-	p.(Tyr805*)	nonsense	RB1_00178	unknown	rb	germline inherited	blood	DNA	-	familial	Lohmann et al., 1994	1	published	-
?/+	g.162293del	c.2415del	deletion	23_ex	-	p.(Tyr805*)	nonsense	RB1_00178	unknown	bilateral rb	germline	blood	DNA	-	isolated	Lohmann et al., 1994	1	published	-
+/?	-	c.2416dup	Duplication	23_ex	-	p.Ile806Asnfs*9	frameshift	RB1_01995	germline	retinoblastoma	germline	blood	DNA	unknown	isolated	Dommering et al. 2014, Germany:Essen	1	published	-
?/+	g.162303del	c.2425del	deletion	23_ex	-	p.(Leu809*)	nonsense	RB1_00179	unknown	bilateral rb	germline inherited	blood	DNA	-	familial	Lohmann et al., 1994	1	published	-
?/?	g.162304_162305insT	c.2426_2427insT	Insertion	23_ex	-	-	frameshift	RB1_01657	germline	bilateral rb	germline	blood	DNA	-	unknown	not reported - Diana Rushlow, Gallie:Toronto	1	unpublished	-
+/?	-	c.2439dup	Duplication	23_ex	-	p.(Lys814*)	frameshift	RB1_01996	germline	retinoblastoma	germline	blood	DNA	unknown	isolated	Dommering et al. 2014, Germany:Essen	1	published	-
?/?	g.162317T>G	c.2439T>G	substitution	23_ex	-	p.Tyr813X	-	RB1_00967	-	bilateral rb	germline	nd	DNA	-	isolated	Richter et al. (2003) Am J Hum Genet 72(2): 253-69.	1	published	-
?/+	g.162316_162317dup	c.2439_2440dup	insertion	23_ex	-	p.Lys814Ilefs*13	frameshift	RB1_00180	unknown	bilateral rb	germline	blood	DNA	not reported	-	Blanquet et al., 1995	1	published	-
?/?	g.162325C>A	c.2447C>A	Substitution	23_ex	-	p.Ser816X	unknown	RB1_01659	germline	bilateral rb	germline	blood	DNA	-	isolated	not reported - Diana Rushlow, Gallie:Toronto	1	unpublished	-
?/+	g.162325C>G	c.2447C>G	substitution	23_ex	-	p.Ser816X	nonsense	RB1_00181	-	bilateral rb	germline	blood	DNA	-	isolated	Lohmann et al., 1996	1	published	-
?/+	g.162325C>G	c.2447C>G	substitution	23_ex	-	p.Ser816X	nonsense	RB1_00181	-	bilateral rb	germline	nd	DNA	-	isolated	Richter et al. (2003) Am J Hum Genet 72(2): 253-69.	1	published	-
?/+	g.162327G>T	c.2449G>T	substitution	23_ex	-	p.Glu817X	nonsense	RB1_00588	-	bilateral rb	germline	blood	DNA	-	familial	-	1	published	-
?/+	g.162327G>T	c.2449G>T	substitution	23_ex	-	p.Glu817X	nonsense	RB1_00588	-	bilateral rb	germline	blood	DNA	-	familial	JL Gala - Brussels	1	unpublished	-
?/+	g.162329del	c.2451del	deletion	23_ex	-	-	frameshift	RB1_00471	germline	bilateral rb	germline	nd	DNA	heterozygous	isolated	Lohmann - Essen	1	unpublished	-
-?/-?	g.162333C>T	c.2455C>T	Substitution	23_ex	-	p.Leu819Leu	silent	RB1_01451	-	unilateral rb	germline	blood and tumor	DNA	heterozygous	isolated	Lohmann, Germany:Essen	1	unpublished	also detecte in mother and grandmother both without tumor
-/-	g.162341A>G	c.2463A>G	Substitution	23_ex	-	p.Thr821Thr	silent	RB1_01431	-	unilateral rb	germline	blood and tumor	DNA	LOH	isolated	Lohmann, Germany:Essen	1	unpublished	identified in a tumor with LOH and an additional pathogenic mutation
?/?	g.162343delC	c.2465delC	Deletion	23_ex	-	-	unknown	RB1_01660	germline	bilateral rb	germline	blood	DNA	-	isolated	not reported - Diana Rushlow, Gallie:Toronto	1	unpublished	-
+/?	-	c.2465dup	Duplication	23_ex	-	p.Thr823Asnfs*15	frameshift	RB1_01997	germline	retinoblastoma	germline	blood	DNA	unknown	isolated	Dommering et al. 2014, Germany:Essen	1	published	-
?/?	g.162345del	c.2467del	Deletion	23_ex	-	p.(Thr823Glnfs*3)	frameshift	RB1_02094	germline	bilateral rb	germline	blood	DNA	unknown	isolated	Houdayer - Paris	1	unpublished	-
?/+	g.162348A>T	c.2470A>T	substitution	23_ex	-	p.Lys824X	nonsense	RB1_01365	-	bilateral rb	germline	blood	DNA	-	isolated	-	1	published	-
?/+	g.162358del	c.2480del	deletion	23_ex	-	p.Pro827Glnfs*6	frameshift	RB1_00511	unknown	bilateral rb	germline	blood	DNA	-	-	Houdayer et al. (2004) Hum Mutat 23(2): 193-202.	1	published	-
?/?	g.162367G>C	c.2489G>C	Substitution	23_ex	splice	p.Arg830Thr	unknown	RB1_01661	germline	bilateral rb	germline	blood	DNA	-	isolated	not reported - Diana Rushlow, Gallie:Toronto	1	unpublished	-
+?/+?	g.162367G>T	c.2489G>T + c.1091A>C	Substitution	23_ex	-	p.(Arg830Ile)/splice mutation	splice	RB1_02055	germline	bilateral rb	germline	blood	DNA	heterozygous	isolated	Lohmann, Germany:Essen	1	unpublished	-
+?/?	g.162368G>A	c.2489+1G>A	Substitution	23_in	-	-	splice	RB1_01541	germline	bilateral rb	germline	leukocytes	DNA	unknown	isolated	Argentina: Buenos Aires	1	unpublished	-
?/?	g.162368G>C	c.2489+1G>C	substitution	23_in	altered splicing	-	splice	RB1_00308	-	bilateral rb	germline	nd	DNA	-	isolated	Richter et al. (2003) Am J Hum Genet 72(2): 253-69.	1	published	-
?/?	g.162368G>C	c.2489+1G>C	substitution	23_in	altered splicing	-	splice	RB1_00308	-	rb	germline	blood	DNA	-	-	Tsai et al. (2004) Arch Ophthalmol 122:239	1	published	-
?/?	g.162368G>C	c.2489+1G>C	substitution	23_in	altered splicing	-	splice	RB1_00308	-	bilateral rb	germline	blood	DNA	-	isolated	Abouzeid et al. (2007) Mol Vis 13: 1740	1	published	-
?/?	g.162368G>T	c.2489+1G>T	substitution	23_in	altered splicing	-	splice	RB1_00386	-	bilateral rb	germline	nd	DNA	-	isolated	Richter et al. (2003) Am J Hum Genet 72(2): 253-69.	1	published	-
?/?	g.162368G>T	c.2489+1G>T	substitution	23_in	altered splicing	-	splice	RB1_00386	-	bilateral rb	germline	nd	DNA	-	isolated	Richter et al. (2003) Am J Hum Genet 72(2): 253-69.	1	published	-
+/+	g.162369T>A	c.2489+2T>A	Substitution	23_in	-	-	splice	RB1_01870	germline	unilateral rb	germline	blood	DNA	unknown	isolated	Lohmann, Germany:Essen	1	unpublished	-
+/+?	g.162369T>C	c.2489+2T>C	Substitution	in_23	-	-	splice	RB1_01407	-	unilateral rb	germline	tumor + blood	DNA	-	-	Anthony Raizis	1	unpublished	Mutation identified in tumor DNA and subsequently found in peripheral blood DNA. Enucleated eye showed one larger detachted tumor mass, with possible multiple foci.
?/?	g.162372G>A	c.2489+5G>A	substitution	23_in	skip	skip	splice	RB1_00248	germline	bilateral rb	germline	nd	DNA	-	familial	Lohmann - Essen	1	unpublished	-
?/?	g.168974A>G	c.2490-1398A>G	substitution	23_in	altered splicing	-	splice	RB1_00925	-	bilateral rb	germline	blood	DNA	-	-	Zhang et al. (2008) Hum Mutat 29: 475	1	published	-
?/?	g.170332G>T	c.2490-40G>T	substitution	23_in	-	-	unclear	RB1_00473	germline	unilateral rb	germline	nd	DNA	-	isolated	Lohmann - Essen	1	unpublished	-
?/?	g.170346A>C	c.2490-26A>C	substitution	23_in	altered splicing	-	splice	RB1_01269	-	rb	germline	blood	DNA	-	-	Houdayer et al. (2008) Hum Mutat 29: 975	1	published	-
?/?	g.170346A>G	c.2490-26A>G	substitution	23_in	altered splicing	-	splice	RB1_01270	-	rb	germline	blood	DNA	-	-	Houdayer et al. (2008) Hum Mutat 29: 975	1	published	-
?/?	g.170364C>G	c.2490-8C>G	substitution	23_in	altered splicing	-	splice	RB1_00589	-	bilateral rb	germline	blood	DNA	-	isolated	Brichard 2006	1	published	-
?/?	g.170365T>A	c.2490-7T>A	Substitution	23_in	splice	-	splice	RB1_01693	germline	unilateral rb	germline	blood	DNA	-	isolated	not reported - Diana Rushlow, Gallie:Toronto	1	unpublished	-
?/?	g.170365T>G	c.2490-7T>G	substitution	23_in	skip e24	skip e24	splice	RB1_00331	-	bilateral rb	germline	blood	DNA	-	-	Zhang et al. (2008) Hum Mutat 29: 475	1	published	-
?/?	170366T>A	c.2490-6T>A	substitution	23_in	RT-PCR	intron inclusion	splice	RB1_01160	-	bilateral rb	germline	blood	DNA	-	isolated	Sanchez-Sanchez et al. (2005) Hum Mutat. 25(2):223.	1	published	-
?/?	170366T>A	c.2490-6T>A	substitution	23_in	RT-PCR	intron inclusion	splice	RB1_01160	-	bilateral rb	germline	blood	DNA	-	isolated	Najera et al. (2001) Med Clin (Barc) 116: 365	1	published	-
+/?	-	c.2490-2A>G	Substitution	23_in	-	-	splice	RB1_01999	germline	retinoblastoma	germline	blood	DNA	unknown	isolated	Dommering et al. 2014, Germany:Essen	1	published	No RNA available Predicted: located in the acceptor splice site of intron 23, leading to a skip of exon 24
+/?	-	c.2490-2_2490-1del	Deletion	23_in	-	-	splice	RB1_01998	germline	retinoblastoma	germline	blood	DNA	unknown	isolated	Dommering et al. 2014, Germany:Essen	1	published	No RNA available Predicted: alters the acceptor splice site of exon 24, leading to a skip of exon 24
?/?	g.170371_170372del	c.2490-1_2490del	deletion	23_in	altered splicing	-	splice	RB1_00477	germline	bilateral rb	germline	nd	DNA	-	isolated	Lohmann - Essen	1	unpublished	-
?/+	g.170374_170377del	c.2492_2495del	deletion	24_ex	-	-	frameshift	RB1_01238	-	bilateral rb	germline	blood	DNA	-	isolated	Sampieri et al. (2006) J Hum Genet 51: 209	1	published	-
?/+	g.170379del	c.2497del	deletion	24_ex	-	p.Val833Tyrfs*16	frameshift	RB1_00001	unknown	bilateral rb	germline	retinoblastoma	DNA	hemi/homozygous	isolated	Shimizu et al., 1994	1	published	-
?/+	g.170380dup	c.2498dup	insertion	24_ex	-	p.Ser834Ilsefs*4	frameshift	RB1_00512	unknown	bilateral rb	germline	blood	DNA	-	-	Houdayer et al. (2004) Hum Mutat 23(2): 193-202.	1	published	-
?/?	c.170382_170383insT	c.2500_2501insT	Insertion	24_ex	-	-	nonsense	RB1_01692	germline	unilateral rb	germline	blood	DNA	-	isolated	not reported - Diana Rushlow, Gallie:Toronto	1	unpublished	-
?/+	g.170383C>G	c.2501C>G	substitution	24_ex	-	p.Ser834X	nonsense	RB1_00483	-	bilateral rb	germline	blood	DNA	-	familial	Kiran et al. (2003) Hum Mutat 22(4): 339.	1	published	-
?/+	g.170383C>T	c.2501C>T	substitution	24_ex	-	p.Ser834X	nonsense	RB1_00607	-	bilateral rb	germline	blood	DNA	-	-	Houdayer et al. (2004) Hum Mutat 23(2): 193-202.	1	published	-
?/+	g.170384delinsTGTCAATG	c.2502delinsTGTCAATG	complex	24_ex	-	p.Ile835Valfs*5	frameshift	RB1_00182	unknown	bilateral rb	germline	blood	DNA	not reported	isolated	Liu et al., 1995	1	published	-
?/+	g.170395C>G	c.2513C>G	substitution	24_ex	-	p.Ser834X	nonsense	RB1_00183	-	rb	germline	blood	DNA	not reported	familial	Liu et al., 1995	1	published	-
?/+	g.170395C>G	c.2513C>G	substitution	24_ex	-	p.Ser834X	nonsense	RB1_00183	-	bilateral rb	germline	nd	DNA	hemi/homozygous	isolated	Lohmann - Essen	1	unpublished	-
?/+	g.170398del	c.2516del	deletion	24_ex	-	p.Phe839Serfs*10	frameshift	RB1_00184	unknown	unilateral rb	germline	blood	DNA	-	isolated	Yilmaz et al., 1998	1	published	-
?/?	g.170403del	c.2520+1del	deletion	24_in	altered splicing	-	splice	RB1_00221	-	bilateral rb	germline	blood	DNA	-	isolated	Nichols et al. (2005) Hum Mutat 25(6): 566-74.	1	published	-
?/?	g.170403G>A	c.2520+1G>A	substitution	24_in	altered splicing	-	splice	RB1_00750	-	rb	germline	blood	DNA	-	-	Tsai et al. (2004) Arch Ophthalmol 122:239	1	published	-
?/?	g.170403G>A	c.2520+1G>A	substitution	24_in	altered splicing	-	splice	RB1_00750	-	bilateral rb	germline	blood	DNA	-	-	Houdayer et al. (2004) Hum Mutat 23(2): 193-202.	1	published	-
?/?	g.170403G>A	c.2520+1G>A	substitution	24_in	altered splicing	-	splice	RB1_00750	-	bilateral rb	germline	nd	DNA	-	isolated	not reported, BL Gallie - Toronto	1	unpublished	-
?/?	g.170403G>A	c.2520+1G>A	substitution	24_in	altered splicing	-	splice	RB1_00750	-	rb	germline	blood	DNA	-	-	Houdayer et al. (2008) Hum Mutat 29: 975	1	published	-
?/?	g.170403_170406del	c.2520+1_2520+4del	deletion	24_in	-	-	-	RB1_01358	-	bilateral rb	germline	blood	DNA	-	-	-	1	published	-
?/?	g.170404T>A	c.2520+2T>A	substitution	24_in	altered splicing	-	splice	RB1_01249	germline	bilateral rb	germline	blood	DNA	-	isolated	Alonso et al. (2005) Hum Mutat 25: 99	1	published	-
?/?	170404T>G	c.2520+2T>G	substitution	24_in	skip exon24	skip exon 24	splice	RB1_01136	-	unilateral rb	germline	nd	DNA	heterozygous	isolated	Lohmann - Essen	1	unpublished	-
?/?	170404T>G	c.2520+2T>G + c.1654C>T	substitution	24_in	skip exon24	skip exon 24	splice	RB1_01136	germline	unilateral rb	germline	tumor	DNA	heterozygous	isolated	Germany:Essen	1	-	-
?/?	g.170404_170408del	c.2520+2_2520+6del	Deletion	24_ex	altered splicing	-	in-frame	RB1_01662	germline	bilateral rb	germline	blood	DNA	-	isolated	not reported - Diana Rushlow, Gallie:Toronto	1	unpublished	-
?/?	g.170405_170408del	c.2520+3_2520+6del	deletion	24_in	altered splicing	-	splice	RB1_00220	-	bilateral rb	germline	blood	DNA	not reported	isolated	Liu et al., 1995	1	published	-
?/?	g.170405_170408del	c.2520+3_2520+6del	deletion	24_in	altered splicing	-	splice	RB1_00220	-	rb	germline	blood	DNA	not reported	familial	Liu et al., 1995	1	published	-
?/?	g.170405_170408del	c.2520+3_2520+6del	deletion	24_in	altered splicing	-	splice	RB1_00220	-	bilateral rb	germline	blood	DNA	-	isolated	Lohmann et al., 1994	1	published	-
?/?	g.170405_170408del	c.2520+3_2520+6del	deletion	24_in	altered splicing	-	splice	RB1_00220	-	bilateral rb	germline	nd	DNA	-	isolated	Lohmann - Essen	1	unpublished	-
?/?	g.170405_170408del	c.2520+3_2520+6del	deletion	24_in	altered splicing	-	splice	RB1_00220	-	rb	germline	blood	DNA	-	-	Houdayer et al. (2008) Hum Mutat 29: 975	1	published	-
?/?	g.170405_170408del	c.2520+3_2520+6del	deletion	24_in	altered splicing	-	splice	RB1_00220	-	bilateral rb	germline	blood	DNA	-	isolated	-	1	published	-
?/?	g.170407G>A	c.2520+5G>A	substitution	24_in	altered splicing	-	splice	RB1_00385	-	bilateral rb	germline	nd	DNA	-	familial	Lohmann - Essen	1	unpublished	-
?/?	g.170407G>A	c.2520+5G>A	substitution	24_in	altered splicing	-	splice	RB1_00385	-	bilateral rb	germline	blood	DNA	-	isolated	Alonso et al. (2005) Hum Mutat 25: 99	1	published	-
?/?	g.170407G>A	c.2520+5G>A	substitution	24_in	altered splicing	-	splice	RB1_00385	-	bilateral rb	germline	blood	DNA	-	isolated	Alonso et al. (2005) Hum Mutat 25: 99	1	published	-
?/?	g.170407G>C	c.2520+5G>C	substitution	24_in	altered splicing	-	splice	RB1_01144	-	bilateral rb	germline	nd	DNA	-	familial	Richter et al. (2003) Am J Hum Genet 72(2): 253-69.	1	published	-
?/?	g.170407G>C	c.2520+5G>C	substitution	24_in	altered splicing	-	splice	RB1_01144	-	bilateral rb	germline	blood	DNA	-	familial	Zhang et al. (2008) Hum Mutat 29: 475	1	published	-
?/?	g.170407G>C	c.2520+5G>C	substitution	24_in	altered splicing	-	splice	RB1_01144	-	bilateral rb	germline	blood	DNA	-	familial	-	1	published	-
+/?	-	c.2520+6T>C	Substitution	24_in	-	-	splice	RB1_02002	germline	retinoblastoma	germline	blood	DNA	unknown	familial	Dommering et al. 2014, Germany:Essen	1	published	Incomplete penetrance Skip of exon 24
?/+	g.173722C>T	c.2536C>T	substitution	25_ex	-	p.Gln846X	nonsense	RB1_00685	-	bilateral rb	germline	nd	DNA	-	isolated	Richter et al. (2003) Am J Hum Genet 72(2): 253-69.	1	published	-
?/+	g.173738del	c.2552del	deletion	25_ex	-	-	frameshift	RB1_00859	-	unilateral rb	germline	nd	DNA	-	isolated	not reported, BL Gallie - Toronto	1	unpublished	-
?/?	g.173768insT	c.2582_2582insT	insertion	25_ex	-	p.Arg861SerfsX3	-	RB1_00860	-	bilateral rb	germline	nd	DNA	-	isolated	Richter et al. (2003) Am J Hum Genet 72(2): 253-69.	1	published	-
?/+	g.173770del	c.2584del	deletion	25_ex	-	p.Ser862Valfs*11	frameshift	RB1_00861	unknown	unilateral rb	germline	nd	DNA	-	familial	Richter et al. (2003) Am J Hum Genet 72(2): 253-69.	1	published	-
?/+	g.173813del	c.2627del	deletion	25_ex	-	p.Arg876Profs*29	frameshift	RB1_01239	unknown	unilateral rb	germline	blood	DNA	-	isolated	Alonso et al. (2005) Hum Mutat 25: 99	1	published	-
?/?	g.173849_173856del	c.2663_2671del	Deletion	25_ex	-	p.(Ser888_Leu891delinsIle)	frameshift	RB1_02095	germline	bilateral rb	germline	blood	DNA	unknown	isolated	Houdayer - Paris	1	unpublished	-
?/?	g.173850G>A	c.2663+1G>A	substitution	25_in	altered splicing	-	splice	RB1_00960	-	rb	germline	blood	DNA	-	-	Houdayer et al. (2008) Hum Mutat 29: 975	1	published	-
?/?	g.173850G>A	c.2663+1G>A	substitution	25_in	altered splicing	-	splice	RB1_00960	-	unilateral rb	germline	blood	DNA	-	-	Zhang et al. (2008) Hum Mutat 29: 475	1	published	-
?/?	g.173850G>C	c.2663+1G>C	Substitution	25_in	splice	-	splice	RB1_01665	germline	bilateral rb	germline	blood	DNA	-	isolated	not reported - Diana Rushlow, Gallie:Toronto	1	unpublished	-
?/?	g.173851T>A	c.2663+2T>A	substitution	25_in	altered splicing	-	splice	RB1_00355	-	bilateral rb	germline	nd	DNA	heterozygous	isolated	Lohmann - Essen	1	unpublished	-
?/?	g.173851T>A	c.2663+2T>A + c.1072C>T	substitution	25_in	altered splicing	-	splice	RB1_00355	germline	bilateral rb	germline	tumor	DNA	heterozygous	isolated	Germany:Essen	1	unpublished	-
?/?	g.173851T>C	c.2663+2T>C	Substitution	25_in	-	-	nonsense	RB1_01664	germline	bilateral rb	germline	blood	DNA	-	unknown	not reported - Diana Rushlow, Gallie:Toronto	1	unpublished	-
?/?	g.173882T>C	c.2663+33T>C	substitution	25_in	-	variant	variant	RB1_00488	-	bilateral rb	germline	blood	DNA	-	familial	Kiran et al. (2003) Hum Mutat 22(4): 339.	1	published	-
?/?	g.174351T>A	c.2664-10T>A	substitution	25_in	-	variant	variant	RB1_00489	-	bilateral rb	germline	blood	DNA	-	familial	Kiran et al. (2003) Hum Mutat 22(4): 339.	1	published	-
?/?	g.174351T>A	c.2664-10T>A	substitution	25_in	-	variant	variant	RB1_00489	-	unilateral rb	germline	blood	DNA	-	isolated	Dalamon et al. (2004) J Biochem Mol Biol 37: 246	1	published	-
?/?	g.174351T>A	c.2664-10T>A	substitution	25_in	-	variant	variant	RB1_00489	-	unilateral rb	germline	blood	DNA	-	-	Kontic et al. (2006) J Hum Genet 51: 909	1	published	-
?/?	g.174351T>A	c.2664-10T>A	substitution	25_in	-	variant	variant	RB1_00489	-	unilateral rb	germline	blood	DNA	-	-	Kontic et al. (2006) J Hum Genet 51: 909	1	published	-
?/?	g.174351T>A	c.2664-10T>A	substitution	25_in	-	variant	variant	RB1_00489	-	unilateral rb	germline	blood	DNA	-	-	Kontic et al. (2006) J Hum Genet 51: 909	1	published	-
?/?	g.174351T>A	c.2664-10T>A	substitution	25_in	-	variant	variant	RB1_00489	-	unilateral rb	germline	blood	DNA	-	-	Kontic et al. (2006) J Hum Genet 51: 909	1	published	-
?/?	g.174351T>A	c.2664-10T>A	substitution	25_in	-	variant	variant	RB1_00489	-	bilateral rb	germline	blood	DNA	-	-	Kontic et al. (2006) J Hum Genet 51: 909	1	published	-
?/?	g.174351T>A	c.2664-10T>A	substitution	25_in	-	variant	variant	RB1_00489	-	bilateral rb	germline	blood	DNA	-	isolated	Barbosa et al. (2009), BMC Med Genet; 10: 75.	1	published	-
?/?	g.174438C>T	c.2713+28C>T	substitution	26_in	-	variant	variant	RB1_01132	-	rb	germline	blood	DNA	-	-	Leone et al. (2003) J Hum Genet 48(12): 639-41.	1	published	-
?/?	g.177008_177009dupCT	c.2717_2718dupCT	Duplication	27_ex	p.Asn217fsX10	-	frameshift	RB1_01506	germline	unilateral rb	germline	blood and tumor	DNA	-	familial low penetrance	Mitter et al. (2009), Fam Cancer;8(1):55-8. Epub 2008 May 29.	1	published	-
+?/?	g.1863G>A	c.-197G>A	Substitution	Prom	-	-	promoter	RB1_00928	germline	bilateral rb	germline	leukocytes	DNA	unknown	isolated	Argentina: Buenos Aires	1	unpublished	-
+?/?	g.1868G>A	c.-192G>A + c.-192G>A	Substitution	Prom	-	-	promoter	RB1_01534	germline	unilateral rb	germline	leukocytes	DNA	unknown	familial low penetrance	Argentina: Buenos Aires	1	unpublished	-
+?/?	g.1868G>A	c.-192G>A	Substitution	Prom	-	-	promoter	RB1_01534	germline	unilateral rb	germline	leukocytes	DNA	unknown	isolated	Argentina: Buenos Aires	1	unpublished	-

## Sheet: n=1303
Path.	g-position	cDNA change	Type	Exon	RNA change	Protein	expected consequence type	DB-ID	originated_in	Phenotype	Mut. origin	Tissue	Template	tumor-genotype	family history	Reference	# Reported	Published	Remarks
+?/?	g. 1867-1871	delTGACG	Deletion	-	-	-	silent	RB1_02120	germline	bilateral rb	germline	blood	DNA	unknown	isolated	Viet Nam:Hanoi	1	unpublished	-
?/?	g.1565T>C	c.-495T>C	substitution	00_up	-	-	-	RB1_01350	-	unilateral rb	germline	blood	DNA	-	-	-	1	unpublished	-
?/?	g.1565T>C	c.-495T>C	substitution	00_up	-	-	-	RB1_01350	-	unilateral rb	germline	blood	DNA	-	familial lp	-	1	unpublished	-
?/?	g.1766T>C	c.-294T>C	Substitution	00_up	regulatory	-	unknown	RB1_01670	germline	unilateral rb	germline	blood	DNA	-	familial	not reported - Diana Rushlow, Gallie:Toronto	1	unpublished	-
?/?	g.1862G>A	c.-198G>A	substitution	00_up	-	SP1-recognition	promoter	RB1_00018	-	rb	germline	blood	DNA	not reported	familial lp	Sakai et al., 1991	1	published	-
?/?	g.1862G>A	c.-198G>A	substitution	00_up	-	SP1-recognition	promoter	RB1_00018	-	unilateral rb	germline	blood	DNA	not reported	isolated	Zajaczek et al., 1998	1	published	-
?/?	g.1862G>A	c.-198G>A	substitution	00_up	-	SP1-recognition	promoter	RB1_00018	-	bilateral rb	germline	blood	DNA	unknown	familial	Lohmann - Essen	1	unpublished	-
?/?	g.1862G>A	c.-198G>A	substitution	00_up	-	SP1-recognition	promoter	RB1_00018	-	unilateral rb	germline	blood	DNA	-	isolated	Zajaczek et al. (1999) Eur J Cancer 35(13):1824	1	published	-
?/?	g.1863_1864delinsTT	c.-197_-196delinsTT	complex	00_up	-	SP1-recogn	promoter	RB1_00470	germline	bilateral rb	germline	nd	DNA	hemi/homozygous	isolated	Lohmann - Essen	1	unpublished	-
?/?	g.1867T>A	c.-193T>A	substitution	00_up	-	promotor	promoter	RB1_01326	-	rb	germline	blood	DNA	-	familial	Taylor et al. (2007) Hum Mutat 28: 284	1	published	-
?/?	g.1867T>G	c.-193T>G	substitution	00_up	-	-	promoter	RB1_01294	-	rb	germline	blood	DNA	-	familial	Taylor et al. (2007) Hum Mutat 28: 284	1	published	-
?/?	g.1871G>T	c.-189G>T	substitution	00_up	-	ATF-recognition	promoter	RB1_00017	-	unilateral rb	germline	blood	DNA	not reported	familial lp	Sakai et al., 1991	1	published	-
?/?	g.1910G>C	c.-150G>C	substitution	00_up	-	SP1-recognition	promoter	RB1_00022	-	rb	germline	blood	DNA	not reported	familial lp	Cowell et al., 1996	1	published	-
?/?	g.2056C>G	c.-4C>G	substitution	00_up	-	-	-	RB1_01370	-	bilateral rb	germline	blood	DNA	-	isolated	Barbosa et al. (2009), BMC Med Genet; 10: 75.	1	published	-
?/?	g.2060A>G	c.1A>G	Substitution	01_ex	-	p.Met1Val	unknown	RB1_01443	-	unilateral rb	germline	blood	DNA	-	-	-	1	unpublished	No tumor. Destroys translation initiation codon. Unilaterally affected father (proband) and very young son (unknown phenotype) carry mutation in blood
+/+	-	c.14_24del	Deletion	01_ex	-	p.Thr5Asnfs*22	frameshift	RB1_01961	germline	retinoblastoma	germline	blood	DNA	unknown	familial	Dommering et al. 2014, Germany:Essen	1	published	Incomplete penetrance (DER: 1.0)
?/?	g.2078del	c.19C>T	Substitution	01_ex	-	p.Arg7X	nonsense	RB1_01672	germline	unilateral rb	germline	blood	DNA	-	isolated	not reported - Diana Rushlow, Gallie:Toronto	1	unpublished	-
?/+	g.2078del	c.19del	deletion	01_ex	-	-	frameshift	RB1_01208	-	unilateral rb	germline	blood	DNA	-	isolated	Kontic et al. (2006) J Hum Genet 51:909	1	published	-
?/?	g.2078delCGAinsGG	c.19delCGAinsGG	Other/Complex	01_ex	-	-	frameshift	RB1_01667	germline	unilateral rb	germline	blood	DNA	-	familial	not reported - Diana Rushlow, Gallie:Toronto	1	unpublished	-
+/?	g.2078dup	c.19dup	Duplication	01_ex	-	p.(Arg7Profs*24)	frameshift	RB1_00449	germline	unilateral rb	germline	blood	DNA	-	familial	mohdkhairulnizam, Malaysia:Kuala Lumpur	1	published	-
?/+	g.2079dup	c.20dup	insertion	01_ex	-	p.(Thr9Asnfs*22)	frameshift	RB1_00340	germline	bilateral rb	germline	nd	DNA	heterozygous	isolated	Lohmann - Essen	1	unpublished	-
?/?	g.2080insG	c.21insG	Insertion	01_ex	-	-	frameshift	RB1_01583	germline	bilateral rb	germline	blood	DNA	heterozygous	isolated	not reported - Diana Rushlow, Gallie:Toronto	1	unpublished	-
+/+	g.2091_2122del	c.32_63del	Deletion	01_ex	-	p.(Ala11Glyfs*9)	frameshift	RB1_00724	germline	bilateral rb	germline	blood	DNA	unknown	isolated	Lohmann, Germany:Essen	1	unpublished	-
?/?	g.2099dup	c.40dup	Insertion	1_ex	-	p.(Ala14Glyfs*17)	frameshift	RB1_02017	germline	bilateral rb	germline	blood	DNA	unknown	isolated	Houdayer - Paris	1	unpublished	-
?/?	g.2101C>T	c.42C>T	substitution	01_ex	-	p.Ala14Ala	variant	RB1_00023	-	bilateral rb	germline	blood	DNA	-	isolated	Nichols et al. (2005) Hum Mutat 25(6): 566-74.	1	published	-
?/?	g.2102_2124del	c.43_65del	deletion	01_ex	-	-	-	RB1_01336	-	unilateral rb	germline	blood	DNA	-	familial	Sanchez-Sanchez et al. (2007) Hum Mutat 28: 159	1	published	-
-/-	g.2104_2112del	c.45_53del	deletion	01_ex	-	p.Ala16_Ala18del	in-frame	RB1_00957	-	unilateral rb	germline	blood + tumor	DNA	unknown	isolated	not reported, BL Gallie - Toronto	1	unpublished	Tumor results: Homozy. IVS1+2T>A, Homoz c.45_53del Blood: Het c.45_53del only
?/+	g.2104_2129del	c.45_70del	deletion	01_ex	-	p.Glu19Profs*3	frameshift	RB1_00318	germline	bilateral rb	germline	nd	DNA	-	isolated	Lohmann - Essen	1	unpublished	-
?/?	g.2104_2032del	c.45_73del	Deletion	1_ex	-	p.(Ala18Profs*3)	unknown	RB1_02019	germline	bilateral rb	germline	blood	DNA	unknown	isolated	Houdayer - Paris	1	unpublished	-
+/+	g.2104_2135del	c.45_76del	Deletion	01_ex	-	p.Ala17Profs*3	frameshift	RB1_01409	unknown	unilateral rb	germline	blood	DNA	heterozygous	isolated	Lohmann, Germany:Essen	1	unpublished	-
?/+	g.2104_2138dup	c.45_78dup	insertion	01_ex	-	p.Pro27Cysfs*15	frameshift	RB1_01324	unknown	rb	germline	blood	DNA	-	familial	Taylor et al. (2007) Hum Mutat 28: 284	1	published	-
?/+	g.2104_2139del	c.45_79del	deletion	01_ex	-	-	frameshift	RB1_00422	germline	bilateral rb	germline	nd	DNA	-	isolated	Lohmann - Essen	1	unpublished	-
?/?	g.2104_2038dup	c.45_79dup	Insertion	1_ex	-	p.(Pro27Leufs*50)	unknown	RB1_02018	germline	unilateral rb	germline	blood	DNA	unknown	familial	Houdayer - Paris	1	unpublished	-
+/?	-	c.46_65dup	Duplication	01_ex	-	p.Pro25Argfs*47	frameshift	RB1_01962	germline	retinoblastoma	germline	blood	DNA	unknown	isolated	Dommering et al. 2014, Germany:Essen	1	published	-
?/?	g.2113_2135dup	c.54_76dup	Insertion	1_ex	-	p.(Pro26Argfs*47)	unknown	RB1_02020	germline	unilateral rb	germline	blood	DNA	unknown	isolated	Houdayer - Paris	1	unpublished	-
?/+	g.2113_2138del	c.54_79del	deletion	01_ex	-	p.(Glu19Profs*3)	frameshift	RB1_00360	germline	unilateral rb	germline	nd	DNA	heterozygous	familial	Lohmann - Essen	1	unpublished	-
?/+	g.2114del	c.55del	deletion	01_ex	-	p.Glu19Asnfs*46	frameshift	RB1_01209	unknown	rb	germline	blood	DNA	-	familial lp	Taylor et al. (2007) Hum Mutat 28: 284	1	published	-
?/?	g.2117delC	c.58delC	Deletion	01_ex	-	-	frameshift	RB1_01666	germline	unilateral rb	germline	blood	DNA	-	familial	not reported - Diana Rushlow, Gallie:Toronto	1	unpublished	-
?/?	g.2118C>T	c.59C>T	substitution	01_ex	-	p.Pro20Leu	missense	RB1_00493	-	unilateral rb	germline	blood	DNA	-	isolated	Houdayer et al. (2004) Hum Mutat 23(2): 193-202.	1	published	-
?/?	g.2118C>T	c.59C>T	substitution	01_ex	-	p.Pro20Leu	missense	RB1_00493	-	unilateral rb	germline	blood	DNA	-	familial lp	Brichard et al. 2006,Eur J Cancer. 2006 Jan;42(1):65-72	1	published	-
?/?	g.2118_2130del	c.59_71del	Deletion	01_ex	-	-	unknown	RB1_01587	germline	bilateral rb	germline	blood	DNA	-	isolated	not reported - Diana Rushlow, Gallie:Toronto	1	unpublished	unaff father carries mut
?/+	g.2121del	c.62del	deletion	01_ex	-	p.Pro21Argfs*43	frameshift	RB1_00646	unknown	unilateral rb	germline	blood	DNA	-	familial	Sampieri et al. (2006) J Hum Genet 51: 209	1	published	-
+/?	-	c.62dup	Duplication	01_ex	-	p.Ala22Glyfs*9	frameshift	RB1_01963	germline	retinoblastoma	germline	blood	DNA	unknown	isolated	Dommering et al. 2014, Germany:Essen	1	published	Previously reported in Dommering et al. 2012
?/+	g.2124del	c.65del	deletion	01_ex	-	p.Ala22Aspfs*43	frameshift	RB1_01362	unknown	bilateral rb	germline	blood	DNA	-	-	-	1	published	-
?/+	g.2124delinsGA	c.65delinsGA	complex	01_ex	-	-	nonsense	RB1_00463	germline	bilateral rb	germline	nd	DNA	-	not reported	Lohmann - Essen	1	unpublished	-
?/?	g.2124_2125delins20	c.65_66ins20	Other/Complex	01_ex	-	-	unknown	RB1_01586	germline	bilateral rb	germline	blood	DNA	-	familial	not reported - Diana Rushlow, Gallie:Toronto	1	unpublished	2 bros affected, unaff parents not tested
?/+	g.2126_2163del	c.67_104del	deletion	01_ex	-	-	frameshift	RB1_00448	germline	bilateral rb	germline	nd	DNA	hemi/homozygous	familial	Lohmann - Essen	1	unpublished	-
?/+	g.2131_2137del	c.72_78del	deletion	01_ex	-	p.(Pro26Leufs*37)	frameshift	RB1_00024	germline	bilateral rb	germline	blood	DNA	-	familial	Lohmann - Essen	1	unpublished	-
?/?	g.2137_2138ins23	c.78_79ins23	Insertion	01_ex	-	-	frameshift	RB1_01673	germline	unilateral rb	germline	blood	DNA	-	isolated	not reported - Diana Rushlow, Gallie:Toronto	1	unpublished	-
?/?	g.2142del	c.83del	deletion	01_ex	-	-	-	RB1_01210	-	unilateral rb	germline	blood	DNA	-	familial	Chen et al. (2003) Clin Experiment Ophthalmol 31: 392	1	published	-
?/+	g.2147G>T	c.88G>T	substitution	01_ex	-	p.Glu30X	nonsense	RB1_00025	-	rb	germline	blood	DNA	not reported	-	Cowell et al., 1994	1	published	-
?/?	g.2148delA	c.89delA	Deletion	01_ex	-	-	frameshift	RB1_01671	germline	unilateral rb	germline	blood	DNA	-	isolated	not reported - Diana Rushlow, Gallie:Toronto	1	unpublished	-
?/?	g.2157dup	c.98dup	insertion	01_ex	-	p.Glu34Argfs*15	unknown	RB1_01201	unknown	bilateral rb	germline	blood	DNA	-	familial	Abouzeid et al. (2007) Mol Vis 13: 1740	1	published	-
?/?	g.2168_2171delinsCCAGA	c.109_112delinsCCAGA	Other/Complex	01_ex	-	-	frameshift	RB1_01585	germline	bilateral rb	germline	blood	DNA	-	isolated	not reported - Diana Rushlow, Gallie:Toronto	1	unpublished	-
?/+	g.2169dup	c.110dup	insertion	01_ex	-	-	frameshift	RB1_00492	-	bilateral rb	germline	blood	DNA	-	-	Houdayer et al. (2004) Hum Mutat 23(2): 193-202.	1	published	-
?/+	g.2177G>T	c.118G>T	substitution	01_ex	-	p.Glu40X	nonsense	RB1_01141	germline	bilateral rb	germline	nd	DNA	-	isolated	Lohmann - Essen	1	unpublished	-
?/+	g.2179_2183dup	c.120_124dup	insertion	01_ex	-	p.Leu42Argfs*25	frameshift	RB1_01202	unknown	bilateral rb	germline	blood	DNA	-	familial	Abouzeid et al. (2007) Mol Vis 13: 1740	1	published	-
?/+	g.2179_2183dup	c.120_124dup	insertion	01_ex	-	p.Leu42Argfs*25	frameshift	RB1_01202	unknown	unilateral retinoma	germline	blood	DNA	-	familial	-	1	published	-
?/?	g.2182_2195delinsGCC	c.123_136delinsGCC	Insertion/Deletion	1_ex	-	p.(Asp41Glufs*4)	frameshift	RB1_02021	germline	bilateral rb	germline	blood	DNA	unknown	isolated	Houdayer - Paris	1	unpublished	-
?/+	g.2187dup	c.128dup	insertion	01_ex	-	p.Leu44Serfs*5	frameshift	RB1_00490	unknown	bilateral rb	germline	blood	DNA	-	-	Houdayer et al. (2004) Hum Mutat 23(2): 193-202.	1	published	-
?/+	g.2189del	c.130del	deletion	01_ex	-	p.Leu44Serfs*21	frameshift	RB1_01355	unknown	bilateral rb	germline	blood	DNA	-	-	-	1	published	-
?/?	g.2196G>A	c.137G>A	substitution	01_ex	-	p.Arg46Lys/splice	missense-splice	RB1_00372	-	bilateral rb	germline	blood	DNA	-	isolated	Parsam et al. (2009) J Genet. 2009 Dec;88(4):517-27.	1	published	-
?/?	g.2196G>A	c.137G>A	substitution	01_ex	-	p.Arg46Lys/splice	missense-splice	RB1_00372	-	unilateral rb/retinoma	germline	blood	DNA	-	familial	Abouzeid et al. (2009), Mol Vis.;15:771-7	1	published	-
?/?	g.2196G>A	c.137G>A	substitution	01_ex	-	p.Arg46Lys/splice	missense-splice	RB1_00372	-	unilateral retinoma	germline	blood	DNA	-	familial	Abouzeid et al. (2009), Mol Vis.;15:771-7	1	published	-
?/?	g.2196G>A	c.137G>A	substitution	01_ex	-	p.Arg46Lys/splice	missense-splice	RB1_00372	-	unilateral retinoma	germline	blood	DNA	-	familial	Abouzeid et al. (2009), Mol Vis.;15:771-7	1	published	-
?/?	g.2196G>C	c.137G>C	substitution	01_ex	-	p.Arg46Thr/splice	missense-splice	RB1_00620	-	bilateral rb	germline	blood	DNA	-	isolated	Nichols et al. (2005) Hum Mutat 25(6): 566-74.	1	published	-
?/?	g.2197G>A	c.137+1G>A	substitution	01_in	altered splicing	-	splice	RB1_01250	-	bilateral rb	germline	blood	DNA	-	isolated	Sampieri et al. (2006) J Hum Genet 51: 209	1	published	-
?/?	g.2197G>T	c.137+1G>T	substitution	01_in	altered splicing	-	splice	RB1_00435	-	bilateral rb	germline	blood	DNA	-	isolated	Sivakumaran et al. (2005) Hum Mutat. 25(4):396-409.	1	published	-
?/?	g.2197G>T	c.137+1G>T	substitution	01_in	altered splicing	-	splice	RB1_00435	germline	bilateral rb	germline	blood	DNA	-	isolated	-	1	-	-
?/?	g.2201G>C	c.137+5G>C	Substitution	01_in	splice	-	splice	RB1_01588	germline	bilateral rb	germline	blood	DNA	-	isolated	not reported - Diana Rushlow, Gallie:Toronto	1	published	-
?/?	g.5411_5425del	c.138-13_139del	deletion	01_in	altered splicing	-	splice	RB1_00332	germline	bilateral rb	germline	nd	DNA	-	isolated	Lohmann - Essen	1	unpublished	-
?/?	g.5416T>G	c.138-8T>G	substitution	01_in	altered splicing	-	splice	RB1_01251	-	rb	germline	blood	DNA	-	-	Houdayer et al. (2008) Hum Mutat 29: 975	1	published	-
?/?	g.5422A>G	c.138-2A>G	substitution	01_in	altered splicing	-	splice	RB1_00460	-	bilateral rb	germline	blood	DNA	-	-	Houdayer et al. (2004) Hum Mutat 23(2): 193-202.	1	published	-
?/?	g.5422A>G	c.138-2A>G	substitution	01_in	altered splicing	-	splice	RB1_00460	-	bilateral rb	germline	blood	DNA	-	familial	Taylor et al. (2007) Hum Mutat 28: 284	1	published	-
?/?	g.5423del	c.138-1del	complex	01_in	altered splicing	-	splice	RB1_00244	germline	bilateral rb	germline	nd	DNA	-	familial	Lohmann - Essen	1	unpublished	-
+/+	g.39437T>A	c265-9T>A	Substitution	02_in	c.264_265insTTCCCAG	-	frameshift	RB1_02054	germline	bilateral rb	germline	blood	DNA, RNA	unknown	isolated	Lohmann, Germany:Essen	1	unpublished	-
?/?	-	c.142_170del	Deletion	2	-	p.(Glu48Tyrfs*52)	frameshift	RB1_01958	germline	bilateral rb	germline	Blood	DNA	heterozygous	isolated	PMID: 24791139:Ming-yan He, He Ming-yan, An Yu, Gao Yi-jin. Screening of gene	1	published	oringinally reported: He Ming-yan et al. (2014) Mol Vis, 2014,20:545-552
?/?	g.5438delA	c.152delA	Deletion	02_ex	-	-	frameshift	RB1_01590	germline	bilateral rb	germline	blood	DNA	-	isolated	not reported - Diana Rushlow	1	unpublished	-
?/+	g.5441_5442dup	c.155_156dup	insertion	02_ex	-	p.Glu53Glnfs*13	frameshift	RB1_00577	unknown	bilateral rb	germline	blood	DNA	-	familial	-	1	published	-
?/+	g.5446G>T	c.160G>T	substitution	02_ex	-	p.Glu54X	nonsense	RB1_00281	-	bilateral rb	germline	blood	DNA	-	isolated	Choy et al. (2002) Hum Mutat 20(5): 408.	1	published	-
?/+	g.5446G>T	c.160G>T	substitution	02_ex	-	p.Glu54X	nonsense	RB1_00281	-	bilateral rb	germline	blood	DNA	-	-	Choy et al. (2002) Hum Mutat 20(5): 408.	1	published	-
+/?	-	c.174_175del	Deletion	02_ex	-	p.Ala59Ilefs*50	frameshift	RB1_01965	germline	retinoblastoma	germline	blood	DNA	unknown	isolated	Dommering et al. 2014, Germany:Essen	1	published	-
?/?	g.5464_5471del	c.178_185del	Deletion	2_ex	-	p.(Leu60Glufs*47)	frameshift	RB1_02022	germline	bilateral rb	germline	blood	DNA	unknown	familial	Houdayer - Paris	1	unpublished	-
?/?	-	c.179T>A	Substitution	2_ex	-	p.(Leu60*)	nonsense	RB1_01957	germline	bilateral rb	germline	Blood	DNA	heterozygous	isolated	24791139:[Ming-yan He], He Ming-yan, An Yu, Gao Yi-jin. Screening of gene	1	published	-
?/?	g.5476_5479dup	c.187_190dup	Insertion	2_ex	-	p.(Leu64*)	unknown	RB1_02023	germline	bilateral rb	germline	blood	DNA	unknown	isolated	Houdayer - Paris	1	unpublished	-
?/+	g.5473_5491delins9	c.187_205delins9	complex	02_ex	RT-PCR	63X	frameshift	RB1_01138	germline	bilateral rb	germline	nd	DNA	-	familial	Lohmann - Essen	1	unpublished	-
?/+	g.5480dup	c.194dup	insertion	02_ex	-	p.Ile66Aspfs*44	frameshift	RB1_00028	unknown	bilateral rb	germline	blood	DNA	-	isolated	Lohmann et al., 1994	1	published	-
?/+	g.5481_5482del	c.195_196del	deletion	02_ex	-	p.Lys65Asnfs*44	frameshift	RB1_00029	unknown	unilateral unifocal rb	germline	blood	DNA	not reported	-	Blanquet et al., 1993	1	published	-
?/?	g.5483insA	c.197insA	Insertion	02_ex	-	-	frameshift	RB1_01589	germline	bilateral rb	germline	blood	DNA	-	isolated	not reported - Diana Rushlow	1	unpublished	-
?/?	g.5486del	c.200del	Deletion	2_ex	-	p.(Pro67Glnfs*10)	frameshift	RB1_02024	germline	bilateral rb	germline	blood	DNA	unknown	isolated	Houdayer - Paris	1	unpublished	-
?/+	g.5489del	c.203del	deletion	02_ex	-	p.Asp68Valfs*9	frameshift	RB1_00030	unknown	bilateral rb	germline	blood	DNA	-	isolated	Yilmaz et al., 1998	1	published	-
?/+	g.5493dup	c.207dup	insertion	02_ex	-	p.Val70Cysfs*40	frameshift	RB1_01203	unknown	bilateral rb	germline	blood	DNA	-	isolated	Alonso et al. (2005) Hum Mutat 25: 99	1	published	-
?/?	g.5493T>C	c.207T>C	Substitution	02_ex	-	p.His69His	unknown	RB1_01754	germline	unilateral rb	germline	blood	DNA	-	-	-	1	unpublished	found as only mutation in unilat. patient and father
?/?	g.5494_5495del	c.208_209del	Deletion	02_ex	-	-	frameshift	RB1_01592	germline	bilateral rb	germline	blood	DNA	-	isolated	not reported - Diana Rushlow, Gallie:Toronto	1	unpublished	-
?/+	g.5495_5496del	c.209_210del	deletion	02_ex	-	p.Val70Glufs*39	frameshift	RB1_00031	unknown	bilateral rb	germline	blood	DNA	not reported	isolated	Liu et al., 1995	1	published	-
?/?	g.5500G>C	c.214G>C	substitution	02_ex	-	p.Glu72Gln	missense	RB1_00033	-	rb	germline	blood	DNA	not reported	familial	Liu et al., 1995	1	published	-
?/?	g.5502_5506delinsT	c.216_220delinsT	Other/Complex	02_ex	-	-	frameshift	RB1_01591	germline	bilateral rb	germline	blood	DNA	-	isolated	not reported - Diana Rushlow, Gallie:Toronto	1	unpublished	-
?/+	g.5503_5506del	c.217_220del	deletion	02_ex	-	p.Arg73Leufs*3	frameshift	RB1_00530	unknown	bilateral rb	germline	blood	DNA	-	isolated	Alonso et al. (2001) Hum Mutat 17(5): 412-22.	1	published	-
?/+	g.5505_5506del	c.219_220del	deletion	02_ex	-	p.Arg73Serfs*36	frameshift	RB1_00772	unknown	bilateral rb	germline	blood	DNA	-	isolated	Nichols et al. (2005) Hum Mutat 25(6): 566-74.	1	published	-
?/+	g.5505_5506dup	c.219_220dup	insertion	02_ex	-	p.Ala74Glufs*4	frameshift	RB1_00513	germline	bilateral rb	germline	blood	DNA	-	isolated	Nichols et al. (2005) Hum Mutat 25(6): 566-74.	1	published	-
?/+	g.5504_5505dup	c.219_220dup	insertion	02_ex	-	p.Ala74Glufs*4	frameshift	RB1_01317	unknown	bilateral rb	germline	blood	DNA	-	isolated	Alonso et al. (2005) Hum Mutat 25: 99	1	published	-
?/+	g.5506insAG	c.220_221del	deletion	02_ex	-	p.Ala74Leufs*35	frameshift	RB1_00321	germline	bilateral rb	germline	nd	DNA	-	isolated	Lohmann - Essen	1	unpublished	-
?/?	g.5506_5507dup	c.220_221dup	Insertion	2_ex	-	p.(Trp75Leufs*3)	frameshift	RB1_02025	germline	bilateral rb	germline	blood	DNA	unknown	isolated	Houdayer - Paris	1	unpublished	-
?/+	g.5510G>A	c.224G>A	substitution	02_ex	-	p.Trp75X	nonsense	RB1_00494	-	bilateral rb	germline	blood	DNA	-	-	Houdayer et al. (2004) Hum Mutat 23(2): 193-202.	1	published	-
?/+	g.5510G>A	c.224G>A	substitution	02_ex	-	p.Trp75X	nonsense	RB1_00494	-	bilateral rb	germline	blood	DNA	-	isolated	Nichols et al. (2005) Hum Mutat 25(6): 566-74.	1	published	-
?/+	g.5510G>A	c.224G>A	substitution	02_ex	-	p.Trp75X	nonsense	RB1_00494	-	rb	germline	blood	DNA	-	familial	Taylor et al. (2007) Hum Mutat 28: 284	1	published	-
+/?	g.5510G>A	c.225G>A	Substitution	2	-	-	nonsense	RB1_01495	germline	bilateral rb	germline	leukocytes	DNA	unknown	isolated	Argentina: Buenos Aires	1	unpublished	-
?/?	g.5518delT	c.232delT	Deletion	02_ex	-	-	frameshift	RB1_01594	germline	bilateral rb	germline	blood	DNA	-	isolated	not reported - Diana Rushlow, Gallie:Toronto	1	unpublished	-
?/?	g.5525_5526del	c.239_240del	Deletion	2_ex	-	p.(Lys80Serfs*29)	frameshift	RB1_02026	germline	bilateral rb	germline	blood	DNA	unknown	familial	Houdayer - Paris	1	unpublished	-
?/+	g.5526del	c.240del	deletion	02_ex	-	-	nonsense	RB1_00465	germline	bilateral rb	germline	nd	DNA	-	isolated	Lohmann - Essen	1	unpublished	-
?/?	g.5527del	c.241del	deletion	02_ex	-	p.Val81Phefs*30	frameshift	RB1_01211	unknown	bilateral rb	germline	blood	DNA	-	isolated	Sampieri et al. (2006) J Hum Genet 51: 209	1	published	-
?/?	g.5534del	c.248del	Deletion	2_ex	-	p.(Ser83Leufs*28)	frameshift	RB1_02027	germline	bilateral rb	germline	blood	DNA	unknown	familial	Houdayer - Paris	1	unpublished	-
?/?	g.5539del	c.253del	Deletion	2_ex	-	p.(Asp85Metfs*26)	frameshift	RB1_02028	germline	bilateral rb	germline	blood	DNA	unknown	isolated	Houdayer - Paris	1	unpublished	-
?/?	g.5550G>A	c.264G>A	substitution	02_ex	p.Leu88Leu/skip	p.Leu88Leu/skip	splice	RB1_00362	-	bilateral rb	germline	blood	DNA	-	isolated	Nichols et al. (2005) Hum Mutat 25(6): 566-74.	1	published	-
?/?	g.5551G>A	c.264+1G>A	substitution	02_in	skip exon 2	skip exon 2	splice	RB1_00788	-	bilateral rb	germline	blood	DNA	-	isolated	Nichols et al. (2005) Hum Mutat 25(6): 566-74.	1	published	-
?/?	g.5551G>A	c.264+1G>A	substitution	02_in	skip exon 2	skip exon 2	splice	RB1_00788	germline	bilateral rb	germline	blood	DNA	-	familial	not reported - Diana Rushlow, Gallie:Toronto	1	unpublished	-
?/?	g.5551G>C	c.264+1G>C	substitution	02_in	altered splicing	-	splice	RB1_00592	-	bilateral rb	germline	blood	DNA	-	-	Choy et al. (2002) Hum Mutat 20(5): 408.	1	published	-
?/?	g.5551G>T	c.264+1G>T	substitution	02_in	altered splicing	-	splice	RB1_00350	-	bilateral rb	germline	blood	DNA	-	-	Zhang et al. (2008) Hum Mutat 29: 475	1	published	-
?/?	g.5553A>C	c.264+3A>C	Substitution	02_in	splice	-	splice	RB1_01593	germline	bilateral rb	germline	blood	DNA	-	isolated	not reported - Diana Rushlow, Gallie:Toronto	1	unpublished	-
+/+	g.5554A>G	c.264+4A>G	Substitution	02_in	-	-	splice	RB1_01466	germline	unilateral rb	germline	blood and tumor	DNA	heterozygous	isolated	Lohmann	1	unpublished	-
?/?	g.5554del	c.264+4del	deletion	02_in	altered splicing	-	splice	RB1_00737	-	unilateral rb	germline	blood	DNA	-	isolated	Houdayer et al. (2004) Hum Mutat 23(2): 193-202.	1	published	-
?/?	g.5554del	c.264+4del	deletion	02_in	altered splicing	-	splice	RB1_00737	-	rb	germline	blood	DNA	-	-	Houdayer et al. (2008) Hum Mutat 29: 975	1	published	-
?/?	g.39374A>G	c.265-72A>G	substitution	02_in	-	new splice acceptor	splice	RB1_00789	-	unilateral rb	germline	blood	DNA	-	isolated	Nichols et al. (2005) Hum Mutat 25(6): 566-74.	1	published	-
?/?	g.39443del	c.265-3del	deletion	02_in	altered splicing	-	splice	RB1_00186	-	unilateral unifocal rb	germline	blood	DNA	not reported	-	Blanquet et al., 1993	1	published	-
?/?	g.39444A>G	c.265-2A>G	substitution	02_in	altered splicing	-	splice	RB1_00322	-	bilateral rb	germline	blood	DNA	-	isolated	Alonso et al. (2005) Hum Mutat 25: 99	1	published	-
?/?	g.39444A>G	c.265-2A>G	substitution	02_in	altered splicing	-	splice	RB1_00322	-	bilateral rb	germline	blood	DNA	-	isolated	-	1	published	-
?/?	g.39444A>G	c.265-2A>G	substitution	02_in	altered splicing	-	splice	RB1_00322	germline	bilateral rb	germline	blood	DNA	-	isolated	Seo et al., 2012	1	published	-
?/+	g.39458C>T	c.277C>T	substitution	03_ex	-	p.Gln93X	nonsense	RB1_01363	-	unilateral rb	germline	blood	DNA	-	isolated	-	1	published	-
?/+	g.39464A>T	c.283A>T	substitution	03_ex	-	p.Lys95X	nonsense	RB1_01189	-	bilateral rb	germline	blood	DNA	-	isolated	Sampieri et al. (2006) J Hum Genet 51: 209	1	published	-
?/+	g.39469_39470del	c.288_289del	deletion	03_ex	-	p.Glu97Thrfs*12	frameshift	RB1_00038	unknown	bilateral rb	germline	blood	DNA	not reported	-	Blanquet et al., 1993	1	published	-
?/?	g.39472A>G	c.291A>G	Substitution	03_ex	-	-	silent	RB1_01854	germline	unilateral rb	germline	blood	DNA	unknown	isolated	Lohmann, Germany:Essen	1	unpublished	-
?/+	g.39476_3977del	c.295_296del	deletion	03_ex	-	-	frameshift	RB1_00619	-	unilateral rb	germline	blood	DNA	-	-	Nichols et al. (2005) Hum Mutat 25(6): 566-74.	1	published	-
?/+	g.39477G>A	c.296G>A	substitution	03_ex	-	p.Trp99X	nonsense	RB1_00039	-	rb	germline	blood	DNA	-	familial	Lohmann et al., 1996	1	published	-
?/+	g.39478G>A	c.297G>A	substitution	03_ex	-	p.Trp99X	nonsense	RB1_00040	-	bilateral rb	germline	blood	DNA	not reported	-	Blanquet et al., 1995	1	published	-
?/+	g.39478G>A	c.297G>A	substitution	03_ex	-	p.Trp99X	nonsense	RB1_00040	-	unilateral rb	germline	blood	DNA	-	isolated	Choy et al. (2002) Hum Mutat 20(5): 408.	1	published	-
?/+	g.39478G>A	c.297G>A	substitution	03_ex	-	p.Trp99X	nonsense	RB1_00040	-	rb	germline	blood	DNA	-	familial	Taylor et al. (2007) Hum Mutat 28: 284	1	published	-
?/+	g.39486_39487del	c.305_306del	deletion	03_ex	-	p.Cys102Tyrfs*7	frameshift	RB1_00041	unknown	bilateral rb	germline	blood	DNA	not reported	-	Blanquet et al., 1995	1	published	-
+/?	-	c.320_336delCAGTTGACCTAGATGAG	Deletion	3	-	p.(Ala107Aspfs*7)	nonsense	RB1_02098	germline	bilateral rb	germline	blood	DNA	-	familial	Malaysia:Kuala Lumpur	1	unpublished	-
?/?	g.39512_39513del	c.331_332del	Deletion	3_ex	-	p.(Asp111*)	unknown	RB1_02029	germline	bilateral rb	germline	blood	DNA	unknown	isolated	Houdayer - Paris	1	unpublished	-
?/?	g.39518insT	c.337insT	Insertion	03_ex	-	-	frameshift	RB1_01595	germline	bilateral rb	germline	blood	DNA	-	isolated	not reported - Diana Rushlow, Gallie:Toronto	1	unpublished	-
?/?	g.39518_g.39522delATGTC	c.337_341delATGTC	Deletion	03_ex	-	-	frameshift	RB1_01596	germline	bilateral rb	germline	blood	DNA	-	isolated	not reported - Diana Rushlow	1	unpublished	-
?/?	g.39533del	c.352del	Deletion	3_ex	-	p.(Thr118Leufs*7)	unknown	RB1_02030	germline	bilateral rb	germline	blood	DNA	unknown	isolated	Houdayer - Paris	1	unpublished	-
?/+	g.39538insACTTT	c.357_358insACTTT	insertion	03_ex	-	p.Leu120Thrfs*7	frameshift	RB1_00043	unknown	bilateral rb	germline	blood	DNA	-	isolated	Yilmaz et al., 1998	1	published	-
?/+	g.39549dup	c.368dup	insertion	03_ex	-	p.Asn123Lysfs*8	frameshift	RB1_00044	unknown	bilateral rb	germline	blood	DNA	not reported	-	Blanquet et al., 1995	1	published	-
?/+	g.39551_39552del	c.371_372del	deletion	03_ex	-	p.Ile124Argfs*6	frameshift	RB1_00026	unknown	bilateral rb	germline	blood	DNA	not reported	familial	Onadim et al., 1993	1	published	-
?/+	g.39551_39552del	c.371_372del	deletion	03_ex	-	p.Ile124Argfs*6	frameshift	RB1_00045	unknown	bilateral rb	germline	blood	DNA	-	isolated	Bamme et al. (2005) Genet Test. 3 (9):200-211	1	published	-
?/+	g.39552_39553del	c.371_372del	deletion	03_ex	-	p.Ile124Argfs*6	frameshift	RB1_00711	unknown	bilateral rb	germline	blood	DNA	-	isolated	-	1	published	-
?/?	g.39552_39553del	c.371_372del	deletion	03_ex	-	p.Ile124Argfs*6	frameshift	RB1_00711	germline	bilateral rb	germline	blood	DNA	-	-	Abidi et al. (2011) Mol Vis.;17:3541-7	1	-	-
?/?	g.39561G>A	c.380G>A	substitution	03_ex	altered splicing	p.Ser127Asn	splice	RB1_00464	-	bilateral rb	germline	blood	DNA	-	isolated	Nichols et al. (2005) Hum Mutat 25(6): 566-74.	1	published	-
?/?	g.39562G>A	c.380+1G>A	substitution	03_in	altered splicing	-	splice	RB1_00188	-	bilateral rb	germline	blood	DNA	-	isolated	Yilmaz et al., 1998	1	published	-
?/?	g.39562G>A	c.380+1G>A	substitution	03_in	altered splicing	-	splice	RB1_00188	germline	bilateral rb	germline	blood	DNA	-	isolated	Seo et al., 2012	1	published	-
?/?	g.39562G>T	c.380+1G>T	substitution	03_in	altered splicing	-	splice	RB1_00187	-	bilateral rb	germline	blood	DNA	-	isolated	-	1	published	-
?/?	g.39564A>C	c.380+3A>C	substitution	03_in	altered splicing	-	splice	RB1_01253	-	rb	germline	blood	DNA	-	-	Houdayer et al. (2008) Hum Mutat 29: 975	1	published	-
?/?	g.39564A>T	c.380+3A>T	substitution	03_in	altered splicing	-	splice	RB1_00915	-	bilateral rb	germline	blood	DNA	-	-	Zhang et al. (2008) Hum Mutat 29: 475	1	published	-
?/?	g.39596T>G	c.380+35T>G	substitution	03_in	-	variant	variant	RB1_00515	unknown	rb	germline	blood	DNA	-	familial	Alonso et al. (2004) Genes Chromosomes Cancer 40(3): 271-5.	1	published	-
+?/+?	g.41887_41924del	c.381-39_381-2del	Deletion	in_03	-	-	splice	RB1_01953	germline	unilateral rb	germline	blood and tumor	DNA	LOH	isolated	Lohmann, Germany:Essen	1	unpublished	-
?/?	g.41924A>C	c.381-2A>C	substitution	03_in	altered splicing	-	splice	RB1_00485	-	bilateral rb	germline	blood	DNA	-	familial	Kiran et al. (2003) Hum Mutat 22(4): 339.	1	published	-
?/?	g.41924A>G	c.381-2A>G	substitution	03_in	altered splicing	-	splice	RB1_01327	-	bilateral rb	germline	blood	DNA	-	isolated	Abouzeid et al. (2007) Mol Vis 13: 1740	1	published	-
?/?	g.41925G>C	c.381-1G>C	substitution	03_in	altered splicing	-	splice	RB1_01254	-	bilateral rb	germline	blood	DNA	-	isolated	Sivakumaran et al. (2005) Hum Mutat. 25(4):396-409.	1	published	-
?/+	g.41927_41928del	c.382_383del	deletion	04_ex	-	p.Val128Profs*2	frameshift	RB1_00046	unknown	bilateral rb	germline	blood	DNA	not reported	isolated	Liu et al., 1995	1	published	-
?/?	g.41931_41933delinsTT	c.386_388delinsTT	Insertion/Deletion	4_ex	-	p.(His129Leufs*7)	frameshift	RB1_02031	germline	unilateral rb	germline	blood	DNA	unknown	isolated	Houdayer - Paris	1	unpublished	-
+/?	-	c.390del	Deletion	4	-	p.(Lys130Asnfs*6)	nonsense	RB1_02100	germline	unilateral rb	germline	blood	DNA	-	isolated	Malaysia:Kuala Lumpur	1	unpublished	-
?/?	g.41937del	c.392del	deletion	04_ex	-	-	-	RB1_01212	-	rb	germline	blood	DNA	-	-	Zhang et al. (1997) Yan Ke Xue Bao 13: 5	1	published	-
?/+	g.41941dup	c.396dup	insertion	04_ex	-	-	frameshift	RB1_01204	-	bilateral rb	germline	blood	DNA	-	familial	Sampieri et al. (2006) J Hum Genet 51: 209	1	published	-
+/+	g.41946	c.401T>A	Substitution	04_ex	-	p.(Leu134*)	nonsense	RB1_01860	germline	bilateral rb	germline	blood	DNA	unknown	isolated	Lohmann, Germany:Essen	1	unpublished	-
?/+	g.41946_41949del	c.401_404del	deletion	04_ex	-	p.(Leu134*)	frameshift	RB1_00047	unknown	bilateral rb	germline inherited	blood	DNA	-	familial	Lohmann et al., 1994	1	published	-
?/?	g.41950_41991delinsGTTA	c.405_446delinsGTTA	Insertion/Deletion	4_ex	-	p.(Lys136Leufs*8)	frameshift	RB1_02032	germline	bilateral rb	germline	blood	DNA	unknown	isolated	Houdayer - Paris	1	unpublished	-
?/+	g.41954G>T	c.409G>T	substitution	04_ex	-	p.Glu137X	nonsense	RB1_00049	-	bilateral rb	germline	blood	DNA	-	isolated	Lohmann et al., 1996	1	published	-
?/?	g.41954G>T	c.409G>T	substitution	04_ex	-	p.Glu137X	nonsense	RB1_00049	germline	bilateral rb	germline	blood	DNA	-	isolated	Seo et al., 2012	1	published	-
?/?	g.41956A>T	c.411A>T	substitution	04_ex	-	p.Glu137Asp	missense	RB1_00050	-	bilateral rb	germline	blood	DNA	not reported	-	Blanquet et al., 1993	1	published	-
?/?	g.41956A>T	c.411A>T	substitution	04_ex	-	p.Glu137Asp	missense	RB1_00050	-	unilateral rb	germline	blood	DNA	-	familial	Nichols et al. (2005) Hum Mutat 25(6): 566-74.	1	published	-
?/+	g.41965del	c.420del	deletion	04_ex	-	p.Ser141Valfs*12	frameshift	RB1_00379	germline	bilateral rb	germline	nd	DNA	-	isolated	Lohmann - Essen	1	unpublished	-
?/?	g.41967_41968del	c.422_423del	Substitution	04_ex	-	-	unknown	RB1_01787	germline	bilateral rb	germline	blood	DNA	-	isolated	not reported - Diana Rushlow, Gallie:Toronto	1	unpublished	-
?/?	g.41983del	c.438del	deletion	04_ex	-	p.Asn146Lysfs*7	unknown	RB1_01214	unknown	bilateral rb	germline	blood	DNA	-	isolated	Abouzeid et al. (2007) Mol Vis 13: 1740	1	published	-
?/+	g.41987_41988del	c.442_443del	deletion	04_ex	-	Met148Valfs*8	frameshift	RB1_00773	unknown	bilateral rb	germline	blood	DNA	-	isolated	Nichols et al. (2005) Hum Mutat 25(6): 566-74.	1	published	-
?/+	g.41989insAT	c.444_445insAT	insertion	04_ex	-	p.Ser149Ilefs*5	frameshift	RB1_01310	unknown	bilateral rb	germline	blood	DNA	-	isolated	Sivakumaran et al. (2005) Hum Mutat. 25(4):396-409.	1	published	-
?/+	g.42005_42006dup	c.460_461dup	insertion	04_ex	-	p.Tyr155Serfs*21	frameshift	RB1_00495	unknown	bilateral rb	germline	blood	DNA	-	-	Houdayer et al. (2004) Hum Mutat 23(2): 193-202.	1	published	-
?/+	g.42012_42014dup	c.465_467dup	insertion	04_ex	-	p.Asp156dup	frameshift	RB1_00568	-	unilateral rb	germline	blood	DNA	-	-	Nichols et al. (2005) Hum Mutat 25(6): 566-74.	1	published	-
?/+	g.42019delinsTT	c.474delinsTT	Insertion/Deletion	04_ex	-	p.(Leu158Phefs*13)	frameshift	RB1_01960	germline	bilateral rb	germline	blood	DNA	unknown	isolated	Lohmann, Germany:Essen	1	unpublished	-
?/+	g.42020_42023dup	c.475_478dup	insertion	04_ex	-	p.Ala160Valfs*12	frameshift	RB1_00051	unknown	unilateral rb	germline	blood	DNA	-	isolated	Lohmann et al., 1994	1	published	-
?/?	g.44667G>A	c.501-1G>A	substitution	04_in	altered splicing	-	splice	RB1_00190	-	bilateral rb	germline	blood	DNA	not reported	-	Blanquet et al., 1995	1	published	-
?/?	g.44667G>A	c.501-1G>A	substitution	04_in	altered splicing	-	splice	RB1_00190	-	rb	germline	blood	DNA	-	-	Houdayer et al. (2008) Hum Mutat 29: 975	1	published	-
?/?	g.44667G>C	c.501-1G>C	Substitution	04_in	splice	-	splice	RB1_01601	germline	bilateral rb	germline	blood	DNA	-	isolated	not reported - Diana Rushlow, Gallie:Toronto	1	unpublished	-
?/?	g.45798G>A	c.501-1G>A	substitution	05_in	altered splicing	-	splice	RB1_00193	-	bilateral rb	germline	blood	DNA	not reported	-	Blanquet et al., 1993	1	published	-
?/?	g.45798G>A	c.501-1G>A	substitution	05_in	altered splicing	-	splice	RB1_00193	-	bilateral rb	germline	blood	DNA	-	-	Houdayer et al. (2004) Hum Mutat 23(2): 193-202.	1	published	-
?/+	g.44693C>T	c.526C>T	substitution	05_ex	-	p.Gln176X	nonsense	RB1_00439	-	bilateral rb	germline	blood	DNA	-	-	Houdayer et al. (2004) Hum Mutat 23(2): 193-202.	1	published	-
?/+	g.44695_44699dup	c.528_532dup	insertion	05_ex	-	p.Ser178Asnfs*10	frameshift	RB1_00053	unknown	bilateral rb	germline inherited	blood	DNA	-	familial	Lohmann et al., 1994	1	published	-
?/?	g.44699_44702dup	c.532_535dup	Insertion	5_ex	-	p.(Ser179Lysfs*7)	frameshift	RB1_02033	germline	bilateral rb	germline	blood	DNA	unknown	isolated	Houdayer - Paris	1	unpublished	-
?/?	g.44699_44706del	c.532_539del	deletion	05_ex	-	p.Ser178Aspfs*4	unknown	RB1_01216	unknown	bilateral rb	germline	blood	DNA	-	isolated	Abouzeid et al. (2007) Mol Vis 13: 1740	1	published	-
?/+	g.44700del	c.533del	deletion	05_ex	-	p.Ser178Thrfs*8	frameshift	RB1_00254	germline	bilateral rb	germline	nd	DNA	-	familial	Lohmann - Essen	1	unpublished	-
+/+?	-	c.539C>G	Substitution	5	nd	p.Ser180X/exon 5 skip	splice	RB1_01412	-	unilateral rb	germline	blood	DNA	unknown	familial	Israel:Jerusalem	1	unpublished	2 children affected with unilateral retinoblastoma while the father who has the mutation does not have signs of RB
?/?	g.44707G>C	c.539+1G>C	Substitution	05_in	splice	-	splice	RB1_01676	germline	unilateral rb	germline	blood	DNA	-	isolated	not reported - Diana Rushlow, Gallie:Toronto	1	unpublished	-
?/?	g.45776dup	c.540-23dup	insertion	05_in	-	variant	variant	RB1_01018	-	bilateral rb	germline	blood	DNA	-	-	Parsam et al. (2009) J Genet. 2009 Dec;88(4):517-27.	1	published	-
?/?	g.45787T>G	c.540-12T>G	Substitution	05_in	splice	-	splice	RB1_01608	germline	bilateral rb	germline	blood	DNA	-	isolated	not reported - Diana Rushlow, Gallie:Toronto	1	unpublished	-
?/?	g.45798G>A	c.540-1G>A	Substitution	05_in	splice	-	splice	RB1_01598	germline	bilateral rb	germline	blood	DNA	-	unknown	not reported - Diana Rushlow, Gallie:Toronto	1	unpublished	-
?/+	g.45801del	c.542del	deletion	06_ex	-	p.Ile181Asnfs*5	frameshift	RB1_01139	germline	bilateral rb	germline	nd	DNA	-	isolated	Lohmann - Essen	1	unpublished	-
?/+	g.45812dup	c.553dup	insertion	06_ex	-	p.Ile185Asnfs*18	frameshift	RB1_00054	unknown	bilateral rb	germline	blood	DNA	not reported	-	Blanquet et al., 1993	1	published	-
?/?	g.45813T>C	c.554T>C	substitution	06_ex	-	p.Ile185Thr	missense	RB1_00055	-	bilateral rb	germline	blood	DNA	not reported	-	Blanquet et al., 1995	1	published	-
?/?	g.45823_45830del	c.564_571del	Deletion	6_ex	-	p.(Leu189Lysfs*11)	frameshift	RB1_02034	germline	bilateral rb	germline	blood	DNA	unknown	isolated	Houdayer - Paris	1	unpublished	-
?/?	g.45830C>T	c.571C>T	substitution	06_ex	-	p.Leu191Leu	unknown	RB1_01353	-	bilateral rb	germline	blood	DNA	-	familial lp	-	1	unpublished	-
+/+	g.45833A>T	c.574A>T	Substitution	06_ex	-	p.(Lys192*)	nonsense	RB1_02096	germline	bilateral rb	germline	blood	DNA	unknown	isolated	Lohmann, Germany:Essen	1	unpublished	-
?/+	g.45834_45835del	c.576_577del	deletion	06_ex	-	p.(Lys192Asnfs*10)	frameshift	RB1_00531	germline	bilateral rb	germline	blood	DNA	-	isolated	Alonso et al. (2001) Hum Mutat 17(5): 412-22.	1	published	-
?/?	g.45836del	c.577del	Deletion	6_ex	-	p.(Val193Phefs*8)	frameshift	RB1_02035	germline	bilateral rb	germline	blood	DNA	unknown	isolated	Houdayer - Paris	1	unpublished	-
?/?	g.45838_4546delinsA	c.579_587delinsA	Insertion/Deletion	06_ex	-	p.(Ser194Hisfs*6)	frameshift	RB1_02046	germline	bilateral rb	germline	blood	DNA	unknown	isolated	Houdayer - Paris	1	unpublished	-
+?/+?	g.45843T>C	c.583T>C	Substitution	06_ex	-	p.Trp195Arg	missense	RB1_02101	germline	unilateral rb	germline	blood	DNA	unknown	isolated	Lohmann, Germany:Essen	1	unpublished	-
?/+	g.45850dup	c.591dup	insertion	06_ex	-	p.Phe198Ilefs*5	frameshift	RB1_00982	germline	bilateral rb	germline	nd	DNA	hemi/homozygous	isolated	Lohmann - Essen	1	unpublished	-
+/+	g.45858T>G	c.599T>G	Substitution	06_ex	-	p.Leu200*	nonsense	RB1_01668	germline	bilateral rb	germline	blood	DNA	unknown	isolated	Germany:Essen	1	unpublished	-
?/+	g.45861del	c.602del	deletion	06_ex	-	p.Ala201Valfs*13	frameshift	RB1_00057	unknown	rb	germline	blood	DNA	not reported	familial	Liu et al., 1995	1	published	-
?/+	g.45861del	c.602del	deletion	06_ex	-	p.Ala201Valfs*13	frameshift	RB1_00057	unknown	bilateral rb	germline	blood	DNA	-	isolated	Nichols et al. (2005) Hum Mutat 25(6): 566-74.	1	published	-
?/+	g.45864_45867del	c.605_608del	deletion	06_ex	-	nonsense	frameshift	RB1_00242	germline	bilateral rb	germline	nd	DNA	-	isolated	Lohmann - Essen	1	unpublished	-
?/?	g.45864_45867delins10	c.605_608delins10	complex	06_ex	altered splicing	-	splice	RB1_00421	germline	bilateral rb	germline	nd	DNA	-	isolated	Lohmann - Essen	1	unpublished	-
?/+	g.45865del	c.606del	deletion	06_ex	-	p.Lys204Alafs*10	frameshift	RB1_00532	unknown	bilateral rb	germline	blood	DNA	-	isolated	Alonso et al. (2001) Hum Mutat 17(5): 412-22.	1	published	-
?/+	g.45863del	c.606del	deletion	06_ex	-	p.Glu204Lysfs*10	frameshift	RB1_01359	unknown	bilateral rb	germline	blood	DNA	-	-	-	1	published	-
?/?	g.45866_45869delins10	c.607_610delins10	Other/Complex	06_ex	-	-	frameshift	RB1_01600	germline	bilateral rb	germline	blood	DNA	-	isolated	not reported - Diana Rushlow	1	unpublished	-
?/?	g.45867del	c.607+1del	deletion	06_in	altered splicing	-	splice	RB1_00472	-	rb	germline	blood	DNA	-	-	Houdayer et al. (2008) Hum Mutat 29: 975	1	published	-
?/?	g.45867G>A	c.607+1G>A	substitution	06_in	altered splicing	-	splice	RB1_00241	-	bilateral rb	germline	blood	DNA	-	-	Houdayer et al. (2004) Hum Mutat 23(2): 193-202.	1	published	-
?/?	g.45867G>A	c.607+1G>A	substitution	06_in	altered splicing	-	splice	RB1_00241	-	bilateral rb	germline	blood	DNA	-	-	Houdayer et al. (2004) Hum Mutat 23(2): 193-202.	1	published	-
?/?	g.45867G>A	c.607+1G>A	substitution	06_in	altered splicing	-	splice	RB1_00241	-	bilateral rb	germline	blood	DNA	-	isolated	Nichols et al. (2005) Hum Mutat 25(6): 566-74.	1	published	-
?/?	g.45867G>A	c.607+1G>A	substitution	06_in	altered splicing	-	splice	RB1_00241	germline	bilateral rb	germline	blood	DNA	-	familial	Brichard et al. (2006), Eur J Cancer.Jan;42(1):65-72.	1	-	two affected brothers, mother affected
?/?	g.45867G>C	c.607+1G>C	substitution	06_in	altered splicing	-	splice	RB1_00192	-	bilateral rb	germline	blood	DNA	-	isolated	Lohmann et al., 1996	1	published	-
?/?	g.45867G>C	c.607+1G>C	substitution	06_in	altered splicing	-	splice	RB1_00192	-	bilateral rb	germline	blood	DNA	-	isolated	Yilmaz et al., 1998	1	published	-
?/?	g.45867G>C	c.607+1G>C	substitution	06_in	altered splicing	-	splice	RB1_00192	-	unilateral rb	germline	blood	DNA	-	isolated	Zajaczek et al. (1999) Eur J Cancer 35(13):1824	1	published	-
?/?	g.45867G>C	c.607+1G>C + c.1633G>T	substitution	06_in	altered splicing	-	splice	RB1_00192	germline	bilateral rb	germline	tumor	DNA	heterozygous	isolated	Germany:Essen	1	-	-
?/?	g.45867G>T	c.607+1G>T	substitution	06_in	altered splicing	-	splice	RB1_00191	-	bilateral rb	germline inherited	blood	DNA	-	familial	Lohmann et al., 1996	1	published	-
?/?	g.45867G>T	c.607+1G>T	substitution	06_in	altered splicing	-	splice	RB1_00191	-	unilateral rb	germline	blood	DNA	not reported	isolated	Zajaczek et al., 1998	1	published	-
?/?	g.45867G>T	c.607+1G>T	substitution	06_in	altered splicing	-	splice	RB1_00191	-	bilateral rb	germline inherited	blood	DNA	-	familial lp	Klutz et al. (2002) Am J Hum Genet 71:174-9	1	published	-
?/?	g.45867G>T	c.607+1G>T	substitution	06_in	altered splicing	-	splice	RB1_00191	-	unilateral rb	germline	blood	DNA	-	familial lp	Alonso et al. (2001) Hum Mutat 17(5): 412-22.	1	published	-
?/?	g.45867G>T	c.607+1G>T	substitution	06_in	altered splicing	-	splice	RB1_00191	-	bilateral rb	germline	blood	DNA	-	-	Houdayer et al. (2004) Hum Mutat 23(2): 193-202.	1	published	-
?/?	g.45867G>T	c.607+1G>T	substitution	06_in	altered splicing	-	splice	RB1_00191	-	bilateral rb	germline	blood	DNA	-	-	Houdayer et al. (2004) Hum Mutat 23(2): 193-202.	1	published	-
?/?	g.45867G>T	c.607+1G>T	substitution	06_in	altered splicing	-	splice	RB1_00191	-	bilateral rb	germline	blood	DNA	-	familial	-	1	published	-
?/?	g.45867G>T	c.607+1G>T	substitution	06_in	altered splicing	-	splice	RB1_00191	-	unilateral rb	germline	blood	DNA	-	familial	Alonso et al. (2005) Hum Mutat 25: 99	1	published	-
?/?	g.45867G>T	c.607+1G>T	substitution	06_in	altered splicing	-	splice	RB1_00191	-	rb	germline	blood	DNA	-	familial lp	Taylor et al. (2007) Hum Mutat 28: 284	1	published	-
?/?	g.45867G>T	c.607+1G>T	substitution	06_in	altered splicing	-	splice	RB1_00191	-	rb	germline	blood	DNA	-	familial lp	Taylor et al. (2007) Hum Mutat 28: 284	1	published	-
?/?	g.45867G>T	c.607+1G>T	substitution	06_in	altered splicing	-	splice	RB1_00191	-	rb	germline	blood	DNA	-	-	Houdayer et al. (2008) Hum Mutat 29: 975	1	published	-
?/?	g.45867insC	c.607+1_607+2insC	insertion	06_in	altered splicing	-	splice	RB1_01274	-	unilateral rb	germline	blood	DNA	-	isolated	Alonso et al. (2005) Hum Mutat 25: 99	1	published	-
?/?	g.45868T>G	c.607+2T>G	substitution	06_in	altered splicing	-	splice	RB1_00538	-	bilateral rb	germline	blood	DNA	-	isolated	Alonso et al. (2001) Hum Mutat 17(5): 412-22.	1	published	-
?/?	g.53437A>G	c.608-3416A>G	substitution	06_in	-	new exon	splice	RB1_00929	-	bilateral rb	germline	blood	DNA	-	-	Zhang et al. (2008) Hum Mutat 29: 475	1	published	-
?/?	g.56851A>G	c.608-2A>G	substitution	06_in	altered splicing	-	splice	RB1_01256	-	unilateral rb	germline	blood	DNA	-	isolated	Abouzeid et al. (2007) Mol Vis 13: 1740	1	published	-
?/?	g.56852del	c.608-1del	deletion	06_in	altered splicing	-	splice	RB1_00545	-	bilateral rb	germline	blood	DNA	-	isolated	Nichols et al. (2005) Hum Mutat 25(6): 566-74.	1	published	-
?/?	g.56852del	c.608-1del	deletion	06_in	altered splicing	-	splice	RB1_00545	-	bilateral rb	germline	blood	DNA	-	isolated	Babenko et al. (2002) Mol Biol (Mosk). 36(4):623-9.	1	published	-
?/?	g.56905_56906del	c.660_661del	Deletion	06_ex	-	p.(Val222Profs*2)	frameshift	RB1_02047	germline	unilateral rb	germline	blood	DNA	unknown	isolated	Houdayer - Paris	1	unpublished	-
+/+	g.56855G>T	c.610G>T	Substitution	07_ex	-	p.(Glu204*)	nonsense	RB1_01954	germline	unilateral rb	germline	blood and tumor	DNA	LOH	isolated	Lohmann, Germany:Essen	1	unpublished	-
?/?	g.56857A>G	c.612A>G	substitution	07_ex	-	p.Glu204Glu	unknown	RB1_01369	-	bilateral rb	germline	blood	DNA	-	isolated	Parsam et al. (2009) J Genet. 2009 Dec;88(4):517-27.	1	published	-
?/+	g.56858del	c.613del	deletion	07_ex	-	p.Val205Tyrfs*9	frameshift	RB1_00753	unknown	bilateral rb	germline	blood	DNA	-	familial	-	1	published	-
?/+	g.56858del	c.613del	deletion	07_ex	-	p.Val205Tyrfs*9	frameshift	RB1_00753	unknown	bilateral rb	germline	blood	DNA	-	familial	Brichard et al. (2006), Eur J Cancer.Jan;42(1):65-72.	1	published	-
?/+	g.56869insT	c.624_625insT	insertion	07_ex	-	p.(Glu209*)	frameshift	RB1_00722	unknown	bilateral rb	germline	blood	DNA	-	isolated	Babenko et al. (2002) Mol Biol (Mosk). 36(4):623-9.	1	published	-
?/?	g.56870G>T	c.625G>T	Substitution	07_ex	-	p.Glu209X	unknown	RB1_01607	germline	bilateral rb	germline	blood	DNA	-	isolated	not reported - Diana Rushlow, Gallie:Toronto	1	unpublished	-
+/?	g.56880	c.635delT	Deletion	7	-	p.L212fsX214	frameshift	RB1_02112	germline	bilateral rb	germline	blood	DNA	unknown	isolated	Argentina:Buenos Aires	1	unpublished	-
?/?	g.56885del	c.640del	Deletion	07_ex	-	p.Ile214Phefs*5	frameshift	RB1_01507	germline	bilateral rb	germline	blood	DNA	-	-	Abidi et al. (2011) Mol Vis.;17:3541-7	1	published	-
?/+	g.56889C>A	c.644C>A	substitution	07_ex	-	p.Ser215X	nonsense	RB1_00058	-	bilateral rb	germline	blood	DNA	-	isolated	Nichols et al. (2005) Hum Mutat 25(6): 566-74.	1	published	-
?/+	g.56889C>A	c.644C>A	substitution	07_ex	-	p.Ser215X	nonsense	RB1_00058	-	bilateral rb	germline	blood	DNA	-	isolated	Nichols et al. (2005) Hum Mutat 25(6): 566-74.	1	published	-
?/?	g.56889C>G	c.644C>G	Substitution	07_ex	-	p.Ser215X	unknown	RB1_01602	germline	bilateral rb	germline	blood	DNA	-	isolated	not reported - Diana Rushlow, Gallie:Toronto	1	unpublished	-
?/?	g.56897T>G	c.652T>G	substitution	07_ex	-	p.Leu218Val	unknown	RB1_01368	-	bilateral rb	germline	blood	DNA	-	isolated	Parsam et al. (2009) J Genet. 2009 Dec;88(4):517-27.	1	published	-
?/?	g.56903C>G	c.658C>G	substitution	07_ex	splice	p.Leu220Val/splice	missense-splice	RB1_00251	-	rb	germline	blood	DNA	-	-	Houdayer et al. (2008) Hum Mutat 29: 975	1	published	-
?/?	g.56903C>G	c.658C>G	substitution	07_ex	splice	p.Leu220Val/splice	missense-splice	RB1_00251	-	unilateral rb	germline	blood	DNA	-	-	Zhang et al. (2008) Hum Mutat 29: 475	1	published	-
?/?	g.56903C>G	c.658C>G	substitution	07_ex	splice	p.Leu220Val/splice	missense-splice	RB1_00251	-	unilateral rb	germline	blood	DNA	-	-	Zhang et al. (2008) Hum Mutat 29: 475	1	published	-
?/?	g.56907_56925del19	c.662_680del19	Deletion	07_ex	-	-	frameshift	RB1_01606	germline	bilateral rb	germline	blood	DNA	-	familial	not reported - Diana Rushlow, Gallie:Toronto	1	published	-
?/+	g.56909_56910del	c.664_665del	deletion	07_ex	-	-	frameshift	RB1_00443	germline	unilateral rb	germline	nd	DNA	hemi/homozygous	familial	Lohmann - Essen	1	unpublished	-
+?/?	g.56913	c.668T>C	Substitution	7	-	p.223L>P	unknown	RB1_02111	germline	unilateral rb	germline	Retinoblastoma	DNA	heterozygous	familial low penetrance	Argentina:Buenos Aires	1	unpublished	-
?/+	g.56923del	c.678del	deletion	07_ex	-	p.Phe226Leufs*38	frameshift	RB1_00059	unknown	unilateral rb	germline	blood	DNA	not reported	-	Blanquet et al., 1993	1	published	-
?/+	g.56928_56929dup	c.683_674dup	insertion	07_ex	-	p.Asn229fsX35	frameshift	RB1_00526	-	bilateral rb	germline	blood	DNA	-	isolated	Yu et al. (2001) Hum Mutat 18(3): 252.	1	published	-
+/?	-	c.687del	Deletion	07_ex	-	p.Ser230Hisfs*34	frameshift	RB1_01966	germline	retinoblastoma	germline	blood	DNA	unknown	isolated	Dommering et al. 2014, Germany:Essen	1	published	Previously reported in Mol et al. 2014
?/?	g.56933T>C	c.688T>C	substitution	07_ex	-	p.Ser230Pro	unknown	RB1_01333	-	rb	germline	blood	DNA	-	-	Houdayer et al. (2008) Hum Mutat 29: 975	1	published	-
?/+	g.56935C>A	c.689C>A	substitution	07_ex	-	p.Ser230X	nonsense	RB1_01191	-	bilateral rb	germline	blood	DNA	-	isolated	Alonso et al. (2005) Hum Mutat 25: 99	1	published	-
?/?	g.56939delC	c.694delC	Deletion	07_ex	-	-	unknown	RB1_01576	germline	bilateral rb	germline	blood	DNA	-	isolated	-	1	unpublished	-
?/+	g.56944_56947dup	c.699_702dup	insertion	07_ex	-	p.Leu235Valfs*7	frameshift	RB1_00060	unknown	bilateral rb	germline	blood	DNA	not reported	isolated	Szijan et al., 1994	1	published	-
+/?	g.56946T>A	c.702T>A	Substitution	7	-	-	nonsense	RB1_01538	germline	bilateral rb	germline	leukocytes	DNA	unknown	isolated	Argentina: Buenos Aires	1	unpublished	-
+/?	-	c.709del	Deletion	07_ex	-	p.Glu237Asnfs*27	frameshift	RB1_01967	germline	retinoblastoma	germline	blood	DNA	unknown	isolated	Dommering et al. 2014, Germany:Essen	1	published	-
?/?	g.56954G>T	c.709G>T	Substitution	07_ex	-	p.Glu237X	unknown	RB1_01604	unknown	bilateral rb	germline	blood	DNA	-	unknown	not reported - Diana Rushlow, Gallie:Toronto	1	unpublished	-
?/?	g.56958del	c.713del	Deletion	07_ex	-	p.(Pro238Hisfs*26)	frameshift	RB1_02048	germline	bilateral rb	germline	blood	DNA	unknown	isolated	Houdayer - Paris	1	unpublished	-
?/+	g.56962T>G	c.717T>G	substitution	07_ex	-	p.Tyr239X	nonsense	RB1_00383	-	bilateral rb	germline	blood	DNA	-	isolated	Nichols et al. (2005) Hum Mutat 25(6): 566-74.	1	published	-
?/?	g.56962_56964delinsA	c.717_718+1delinsA + c.746C>T	complex	07_ex	altered splicing	-	splice	RB1_00420	germline	unilateral rb	germline	tumor	DNA	heterozygous	isolated	Germany:Essen	1	-	new germline mutation
?/?	g.56963_56964insA	c.718_719insA	Substitution	07_ex	-	-	frameshift	RB1_01605	germline	bilateral rb	germline	blood	DNA	-	unknown	not reported - Diana Rushlow, Gallie:Toronto	1	unpublished	-
?/?	g.56968G>A	c.718+5G>A	substitution	07_in	altered splicing	-	splice	RB1_00524	-	bilateral rb	germline	blood	DNA	-	isolated	Jakubowska,et al. (2001) Hum Mutat 18(5): 459.	1	published	-
?/?	g.59642C>G	c.719-9C>G	substitution	07_in	-	intron inclusion 8bp	splice	RB1_00539	-	bilateral rb	germline	blood	DNA	-	isolated	Alonso et al. (2001) Hum Mutat 17(5): 412-22.	1	published	-
?/?	g.59642C>G	c.719-9C>G	substitution	07_in	-	intron inclusion 8bp	splice	RB1_00539	-	bilateral rb	germline	blood	DNA	-	isolated	Nichols et al. (2005) Hum Mutat 25(6): 566-74.	1	published	-
+/?	-	c.719-3C>G	Substitution	07_in	-	-	splice	RB1_01968	germline	retinoblastoma	germline	blood	DNA	unknown	isolated	Dommering et al. 2014, Germany:Essen	1	published	No RNA available Predicted: new splice acceptor site in intron 7 leading to a frameshift
?/?	g.59649A>G	c.719?2A>G	Substitution	07_in	Altered splicing	-	unknown	RB1_01509	germline	unilateral rb	germline	blood	DNA	-	familial low penetrance	Abidi et al. (2011) Mol Vis.;17:3541-7	1	-	RB20 and RB21 (same family) have same causative splice site mutation. Fathers and other family members were healthy carriers of this mutation
?/+	g.56963insAA	c.720_721dup	insertion	07_ex	-	p.(Thr241Lysfs*24)	frameshift	RB1_00061	unknown	bilateral rb	germline	blood	DNA	not reported	isolated	Liu et al., 1995	1	published	-
?/?	g.59653_59657dup	c.721_725dup	Insertion	08_ex	-	p.(Val243Glnfs*23)	frameshift	RB1_02049	germline	bilateral rb	germline	blood	DNA	unknown	isolated	Houdayer - Paris	1	unpublished	-
?/+	g.59659_59663delins18	c.727_731delins18	complex	08_ex	-	p.Val243X	frameshift	RB1_00533	-	bilateral rb	germline	blood	DNA	-	isolated	Alonso et al. (2001) Hum Mutat 17(5): 412-22.	1	published	-
?/?	g.59662dup	c.730dup	Insertion	08_ex	-	p.(Ile244Asnfs*4)	frameshift	RB1_02050	germline	bilateral rb	germline	blood	DNA	unknown	isolated	Houdayer - Paris	1	published	-
+/+	g.59664_59665del	c.732_733del	Deletion	08_ex	-	p.(Pro245Hisfs*2)	frameshift	RB1_01866	germline	bilateral rb	germline	blood	DNA	unknown	isolated	Lohmann, Germany:Essen	1	unpublished	-
+/?	-	c.735_744delinsTGTCGACCC	Insertion/Deletion	08_ex	-	p.Ile246Valfs*18	frameshift	RB1_01969	germline	retinoblastoma	germline	blood	DNA	unknown	familial	Dommering et al. 2014, Germany:Essen	1	published	-
?/+	g.59670dup	c.738dup	insertion	08_ex	-	p.(Asn247*)	frameshift	RB1_00361	germline	bilateral rb	germline	nd	DNA	hemi/homozygous	not reported	Lohmann - Essen	1	unpublished	-
?/+	g.59677ins8	c.745_746ins8	insertion	08_ex	-	-	frameshift	RB1_00453	germline	bilateral rb	germline	nd	DNA	-	isolated	Lohmann - Essen	1	unpublished	-
?/?	g.59678C>A	c.746C>A	Substitution	08_ex	-	p.Ser249X	nonsense	RB1_01610	germline	bilateral rb	germline	blood	DNA	-	isolated	not reported - Diana Rushlow, Gallie:Toronto	1	unpublished	-
?/+	g.59683C>T	c.751C>T	substitution	08_ex	-	p.Arg251X	nonsense	RB1_00062	-	rb	germline	blood	DNA	not reported	familial	Cowell et al., 1994	1	published	-
?/+	g.59683C>T	c.751C>T	substitution	08_ex	-	p.Arg251X	nonsense	RB1_00062	-	rb	germline	blood	DNA	not reported	familial	Cowell et al., 1994	1	published	-
?/+	g.59683C>T	c.751C>T	substitution	08_ex	-	p.Arg251X	nonsense	RB1_00062	-	bilateral rb	germline	blood	DNA	not reported	-	Cowell et al., 1994	1	published	-
?/+	g.59683C>T	c.751C>T	substitution	08_ex	-	p.Arg251X	nonsense	RB1_00062	-	bilateral rb	germline	blood	DNA	not reported	-	Cowell et al., 1994	1	published	-
?/+	g.59683C>T	c.751C>T	substitution	08_ex	-	p.Arg251X	nonsense	RB1_00062	-	bilateral rb	germline	blood	DNA	not reported	-	Cowell et al., 1994	1	published	-
?/+	g.59683C>T	c.751C>T	substitution	08_ex	-	p.Arg251X	nonsense	RB1_00062	-	bilateral rb	germline	blood	DNA	not reported	-	Cowell et al., 1994	1	published	-
?/+	g.59683C>T	c.751C>T	substitution	08_ex	-	p.Arg251X	nonsense	RB1_00062	-	bilateral rb	germline	blood	DNA	not reported	-	Cowell et al., 1994	1	published	-
?/+	g.59683C>T	c.751C>T	substitution	08_ex	-	p.Arg251X	nonsense	RB1_00062	-	bilateral rb	germline	blood	DNA	-	isolated	Lohmann et al., 1996	1	published	-
?/+	g.59683C>T	c.751C>T	substitution	08_ex	-	p.Arg251X	nonsense	RB1_00062	-	bilateral rb	germline	blood	DNA	-	isolated	Lohmann et al., 1996	1	published	-
?/+	g.59683C>T	c.751C>T	substitution	08_ex	-	p.Arg251X	nonsense	RB1_00062	-	bilateral rb	germline	blood	DNA	-	isolated	Lohmann et al., 1996	1	published	-
?/+	g.59683C>T	c.751C>T	substitution	08_ex	-	p.Arg251X	nonsense	RB1_00062	-	bilateral rb	germline	blood	DNA	-	isolated	Yilmaz et al., 1998	1	published	-
?/+	g.59683C>T	c.751C>T	substitution	08_ex	-	p.Arg251X	nonsense	RB1_00062	-	bilateral rb	germline	blood	DNA	-	isolated	Yilmaz et al., 1998	1	published	-
?/+	g.59683C>T	c.751C>T	substitution	08_ex	-	p.Arg251X	nonsense	RB1_00062	-	bilateral rb	germline	blood	DNA	-	-	Choy et al. (2002) Hum Mutat 20(5): 408.	1	published	-
?/+	g.59683C>T	c.751C>T	substitution	08_ex	-	p.Arg251X	nonsense	RB1_00062	-	rb	germline	blood	DNA	-	-	Tsai et al. (2004) Arch Ophthalmol 122:239	1	published	-
?/+	g.59683C>T	c.751C>T	substitution	08_ex	-	p.Arg251X	nonsense	RB1_00062	-	unilateral rb	germline	blood	DNA	-	isolated	Houdayer et al. (2004) Hum Mutat 23(2): 193-202.	1	published	-
?/+	g.59683C>T	c.751C>T	substitution	08_ex	-	p.Arg251X	nonsense	RB1_00062	-	bilateral rb	germline	blood	DNA	-	-	Houdayer et al. (2004) Hum Mutat 23(2): 193-202.	1	published	-
?/+	g.59683C>T	c.751C>T	substitution	08_ex	-	p.Arg251X	nonsense	RB1_00062	-	bilateral rb	germline	blood	DNA	-	isolated	Nichols et al. (2005) Hum Mutat 25(6): 566-74.	1	published	-
?/+	g.59683C>T	c.751C>T	substitution	08_ex	-	p.Arg251X	nonsense	RB1_00062	-	bilateral rb	germline	blood	DNA	-	isolated	Nichols et al. (2005) Hum Mutat 25(6): 566-74.	1	published	-
?/+	g.59683C>T	c.751C>T	substitution	08_ex	-	p.Arg251X	nonsense	RB1_00062	-	bilateral rb	germline	blood	DNA	-	familial	Babenko et al. (2002) Mol Biol (Mosk). 36(4):623-9.	1	published	-
?/+	g.59683C>T	c.751C>T	substitution	08_ex	-	p.Arg251X	nonsense	RB1_00062	-	bilateral rb	germline	blood	DNA	-	familial	Alonso et al. (2005) Hum Mutat 25: 99	1	published	-
?/+	g.59683C>T	c.751C>T	substitution	08_ex	-	p.Arg251X	nonsense	RB1_00062	-	rb	germline	blood	DNA	-	familial	Taylor et al. (2007) Hum Mutat 28: 284	1	published	-
?/+	g.59683C>T	c.751C>T	substitution	08_ex	-	p.Arg251X	nonsense	RB1_00062	-	bilateral rb	germline	blood	DNA	-	isolated	Abouzeid et al. (2007) Mol Vis 13: 1740	1	published	-
?/+	g.59683C>T	c.751C>T	substitution	08_ex	-	p.Arg251X	nonsense	RB1_00062	-	bilateral rb	germline	blood	DNA	-	familial	Abouzeid et al. (2007) Mol Vis 13: 1740	1	published	-
?/?	g.59683C>T	c.751C>T + c.1333C>T	substitution	08_ex	-	p.Arg251X	nonsense	RB1_00062	germline	bilateral rb	germline	tumor	DNA	heterozygous	familial	Lohmann - Essen, Germany:Essen	1	unpublished	-
?/?	g.59683C>T	c.751C>T	substitution	08_ex	-	p.Arg251X	nonsense	RB1_00062	germline	bilateral rb	germline	blood	DNA	-	isolated	Seo et al., 2012	1	published	-
+/?	g.59683C>T	c.751C>T	substitution	08_ex	-	p.Arg251X	nonsense	RB1_00062	germline	bilateral rb	germline	blood	DNA	-	isolated	Malaysia:Kuala Lumpur	1	unpublished	-
?/+	g.59695C>T	c.763C>T	substitution	08_ex	-	p.Arg255X	nonsense	RB1_00063	-	rb	germline	blood	DNA	not reported	familial	Blanquet et al., 1994	1	published	-
?/+	g.59695C>T	c.763C>T	substitution	08_ex	-	p.Arg255X	nonsense	RB1_00063	-	bilateral rb	germline	blood	DNA	not reported	-	Blanquet et al., 1994	1	published	-
?/+	g.59695C>T	c.763C>T	substitution	08_ex	-	p.Arg255X	nonsense	RB1_00063	-	rb	germline	blood	DNA	not reported	familial	Blanquet et al., 1995	1	published	-
?/+	g.59695C>T	c.763C>T	substitution	08_ex	-	p.Arg255X	nonsense	RB1_00063	-	rb	germline	blood	DNA	not reported	familial	Blanquet et al., 1995	1	published	-
?/+	g.59695C>T	c.763C>T	substitution	08_ex	-	p.Arg255X	nonsense	RB1_00063	-	bilateral rb	germline	blood	DNA	not reported	-	Blanquet et al., 1995	1	published	-
?/+	g.59695C>T	c.763C>T	substitution	08_ex	-	p.Arg255X	nonsense	RB1_00063	-	bilateral rb	germline	blood	DNA	not reported	-	Blanquet et al., 1995	1	published	-
?/+	g.59695C>T	c.763C>T	substitution	08_ex	-	p.Arg255X	nonsense	RB1_00063	-	bilateral rb	germline	blood	DNA	not reported	-	Blanquet et al., 1995	1	published	-
?/+	g.59695C>T	c.763C>T	substitution	08_ex	-	p.Arg255X	nonsense	RB1_00063	-	bilateral rb	germline	blood	DNA	not reported	-	Cowell et al., 1994	1	published	-
?/+	g.59695C>T	c.763C>T	substitution	08_ex	-	p.Arg255X	nonsense	RB1_00063	-	bilateral rb	germline	blood	DNA	-	isolated	Lohmann et al., 1996	1	published	-
?/+	g.59695C>T	c.763C>T	substitution	08_ex	-	p.Arg255X	nonsense	RB1_00063	-	bilateral rb	germline	blood	DNA	-	isolated	Mateu et al., 1997	1	published	-
?/+	g.59695C>T	c.763C>T	substitution	08_ex	-	p.Arg255X	nonsense	RB1_00063	-	bilateral rb	germline	blood	DNA	-	familial	Kiran et al. (2003) Hum Mutat 22(4): 339.	1	published	-
?/+	g.59695C>T	c.763C>T	substitution	08_ex	-	p.Arg255X	nonsense	RB1_00063	-	bilateral rb	germline	blood	DNA	-	isolated	Alonso et al. (2001) Hum Mutat 17(5): 412-22.	1	published	-
?/+	g.59695C>T	c.763C>T	substitution	08_ex	-	p.Arg255X	nonsense	RB1_00063	-	bilateral rb	germline	blood	DNA	-	-	Houdayer et al. (2004) Hum Mutat 23(2): 193-202.	1	published	-
?/+	g.59695C>T	c.763C>T	substitution	08_ex	-	p.Arg255X	nonsense	RB1_00063	-	rb	germline	blood	DNA	-	familial	Taylor et al. (2007) Hum Mutat 28: 284	1	published	-
?/+	g.59695C>T	c.763C>T	substitution	08_ex	-	p.Arg255X	nonsense	RB1_00063	-	rb	germline	blood	DNA	-	familial	Taylor et al. (2007) Hum Mutat 28: 284	1	published	-
?/+	g.59695C>T	c.763C>T	substitution	08_ex	-	p.Arg255X	nonsense	RB1_00063	-	bilateral rb	germline	blood	DNA	-	isolated	Abouzeid et al. (2007) Mol Vis 13: 1740	1	published	-
?/+	g.59695C>T	c.763C>T	substitution	08_ex	-	p.Arg255X	nonsense	RB1_00063	-	bilateral rb	germline	blood	DNA	-	isolated	Abouzeid et al. (2007) Mol Vis 13: 1740	1	published	-
?/?	g.59695C>T	c.763C>T	substitution	08_ex	-	p.Arg255X	nonsense	RB1_00063	germline	bilateral rb	germline	blood	DNA	-	isolated	-	1	unpublished	-
?/?	g.59695C>T	c.763C>T	substitution	08_ex	-	p.Arg255X	nonsense	RB1_00063	germline	bilateral rb	germline	blood	DNA	-	isolated	Seo et al., 2012	1	published	-
?/?	g.59695C>T	c.763C>T	substitution	08_ex	-	p.Arg255X	nonsense	RB1_00063	germline	bilateral rb	germline	blood	DNA	-	isolated	Seo et al., 2012	1	published	-
?/+	g.59699del	c.767del	deletion	08_ex	-	p.Gly256Valfs*8	frameshift	RB1_00064	unknown	bilateral rb	germline	blood	DNA	-	isolated	Lohmann et al., 1994	1	published	-
?/+	g.59699dup	c.767dup	insertion	08_ex	-	p.Gln257Serfs*14	frameshift	RB1_00065	unknown	rb	germline	blood	DNA	-	familial	Yilmaz et al., 1998	1	published	-
?/+	g.59701C>T	c.769C>T	substitution	08_ex	-	p.Gln257X	nonsense	RB1_00979	-	bilateral rb	germline	blood	DNA	-	isolated	Alonso et al. (2005) Hum Mutat 25: 99	1	published	-
?/+	g.59704_59708del	c.772_776del	deletion	08_ex	-	p.Asn258Glufs*11	frameshift	RB1_00229	unknown	bilateral rb	germline	blood	DNA	-	isolated	Abouzeid et al. (2007) Mol Vis 13: 1740	1	published	-
?/?	g.59701_59705del	c.772_776del	deletion	08_ex	-	p.Asn258Glufs*11	unknown	RB1_00229	unknown	rb	germline	blood	DNA	-	-	Zhang et al. (1997) Yan Ke Xue Bao 13: 5	1	published	-
?/?	g.59706_59712dup	c.774_780dup	Insertion	08_ex	-	p.(Ala261Glnfs*12)	frameshift	RB1_02051	germline	bilateral rb	germline	blood	DNA	unknown	isolated	Houdayer - Paris	1	unpublished	-
?/+	g.59707del	c.775del	deletion	08_ex	-	p.Arg259Glyfs*5	frameshift	RB1_00066	unknown	rb	germline inherited	blood	DNA	-	familial	Lohmann et al., 1994	1	published	-
?/+	g.59718del	c.786del	deletion	08_ex	-	p.(Ile263*)	frameshift	RB1_00297	germline	bilateral rb	germline	nd	DNA	-	isolated	Lohmann - Essen	1	unpublished	-
?/+	g.59726_50730dup	c.794_798dup	insertion	08_ex	-	p.Leu267Asnfs*3	frameshift	RB1_01354	unknown	bilateral rb	germline	blood	DNA	-	-	-	1	published	-
?/+	g.59728C>T	c.796C>T	substitution	08_ex	-	p.Gln266X	nonsense	RB1_00067	-	bilateral rb	germline	blood	DNA	-	isolated	Lohmann et al., 1996	1	published	-
?/+	g.59728C>T	c.796C>T	substitution	08_ex	-	p.Gln266X	nonsense	RB1_00067	-	bilateral rb	germline	blood	DNA	-	familial	Richter et al. (2003) Am J Hum Genet 72(2): 253-69.	1	published	-
?/+	g.59728C>T	c.796C>T	substitution	08_ex	-	p.Gln266X	nonsense	RB1_00067	-	bilateral rb	germline	blood	DNA	-	isolated	-	1	published	-
?/+	g.59730_59731dup	c.798_799dup	insertion	08_ex	-	p.Leu267Hisfs*2	frameshift	RB1_01205	unknown	bilateral rb	germline	blood	DNA	-	familial	Alonso et al. (2005) Hum Mutat 25: 99	1	published	-
?/+	g.59743dup	c.811dup	insertion	08_ex	-	p.Thr271Asnfs*5	frameshift	RB1_00981	germline	bilateral rb	germline	nd	DNA	hemi/homozygous	isolated	Lohmann - Essen	1	unpublished	-
?/?	g.59754del	c.822del	deletion	08_ex	-	p.Ile274Metfs*12	unknown	RB1_01218	unknown	bilateral rb	germline	blood	DNA	-	isolated	Alonso et al. (2005) Hum Mutat 25: 99	1	published	-
+/?	g.59755G>T	c.825G>T	Substitution	8	-	-	nonsense	RB1_01540	germline	bilateral rb	germline	leukocytes	DNA	unknown	isolated	Argentina: Buenos Aires	1	unpublished	-
?/+	g.59763_59764del	c.831_832del	deletion	08_ex	-	p.(Cys278*)	frameshift	RB1_00774	unknown	bilateral rb	germline	blood	DNA	-	isolated	Nichols et al. (2005) Hum Mutat 25(6): 566-74.	1	published	-
?/?	g.59764del	c.832del	Deletion	08_ex	-	p.(Cys278Valfs*8)	frameshift	RB1_02057	germline	bilateral rb	germline	blood	DNA	unknown	isolated	Houdayer - Paris	1	unpublished	-
?/+	g.59770G>T	c.838G>T	substitution	08_ex	-	p.Glu280X	nonsense	RB1_00721	-	bilateral rb	germline	blood	DNA	-	familial	Babenko et al. (2002) Mol Biol (Mosk). 36(4):623-9.	1	published	-
+/+	g.59780_59784del	c.848_852del	Deletion	08_ex	-	p.(Cys283Tyrfs*3)	frameshift	RB1_01408	unknown	bilateral rb	germline	Blood	DNA	unknown	isolated	Lohmann ??unpublished, Germany:Essen	1	unpublished	-
?/+	g.59784dup	c.852dup	insertion	08_ex	-	p.Ile285Tyrfs*3	frameshift	RB1_00346	germline	bilateral rb	germline	nd	DNA	-	isolated	Lohmann - Essen	1	unpublished	-
?/?	g.59785delAinsCGG	c.853delAinsCGG	Other/Complex	08_ex	-	-	unknown	RB1_01611	germline	bilateral rb	germline	blood	DNA	-	isolated	not reported - Diana Rushlow, Gallie:Toronto	1	unpublished	-
?/?	g.59792del	c.860del	deletion	08_ex	-	-	-	RB1_01356	-	bilateral rb	germline	blood	DNA	-	-	-	1	published	-
?/?	g.59793G>C	c.861G>C	substitution	08_ex	p.Glu287Asp/skip exon 8	p.Glu287Asp/skip exon 8	missense-splice	RB1_00540	-	bilateral rb	germline	blood	DNA	-	isolated	Alonso et al. (2001) Hum Mutat 17(5): 412-22.	1	published	-
+/?	g.59793G>C	c.861G>C	substitution	08_ex	skip exon 8	skip exon 8	splice	RB1_00540	germline	bilateral rb	germline	blood	DNA	-	isolated	Malaysia:Kuala Lumpur	1	unpublished	-
?/?	g.59794G>T	c.861+1G>T	Substitution	08_in	splice	-	splice	RB1_01609	germline	bilateral rb	germline	blood	DNA	-	isolated	not reported - Diana Rushlow, Gallie:Toronto	1	unpublished	-
?/?	g.59808T>C	c.861+15T>C	substitution	08_in	-	variant	variant	RB1_00194	-	bilateral rb	germline	blood	DNA	not reported	-	Blanquet et al., 1993	1	published	-
?/?	g.60621T>G	c.861+828T>G	substitution	08_in	-	splice new exon	splice new exon	RB1_01159	-	bilateral rb	germline	blood	DNA	-	-	Zhang et al. (2008) Hum Mutat 29: 475	1	published	-
?/?	g.61720T>C	c.862-10T>C	substitution	08_in	altered splicing	-	splice	RB1_00412	-	rb	germline	blood	DNA	-	familial lp	Lefevre et al. (2002) J Med Genet 39:E21	1	published	-
?/?	g.61720T>C	c.862-10T>C	substitution	08_in	altered splicing	-	splice	RB1_00412	-	bilateral rb	germline	blood	DNA	-	-	Houdayer et al. (2004) Hum Mutat 23(2): 193-202.	1	published	-
?/?	g.61720T>C	c.862-10T>C	substitution	08_in	altered splicing	-	splice	RB1_00412	-	unilateral rb	germline	blood	DNA	-	familial lp	Taylor et al. (2007) Hum Mutat 28: 284	1	published	-
?/?	g.61720T>C	c.862-10T>C	substitution	08_in	altered splicing	-	splice	RB1_00412	-	rb	germline	blood	DNA	-	-	Houdayer et al. (2008) Hum Mutat 29: 975	1	published	-
+/?	-	c.862-5T>G	Substitution	08_in	-	-	splice	RB1_01970	germline	retinoblastoma	germline	blood	DNA	unknown	familial	Dommering et al. 2014, Germany:Essen	1	published	Incomplete penetrance in 2 families (DER: 0.5) In frame deletion exon 9
?/?	-	c.862-5T>G	Substitution	08_in	-	-	splice	RB1_01970	germline	retinoblastoma	germline	blood	DNA	unknown	familial	Dommering et al. 2014, Germany:Essen	1	published	-
+/?	-	c.862-2del	Deletion	08_in	-	-	splice	RB1_01971	germline	retinoblastoma	germline	blood	DNA	unknown	isolated	Germany:Essen	1	published	No RNA available Predicted: alters the acceptor splice site of intron 8, leading to a skip of exon 9
?/?	g. 61729G>A	c.862-1G>A	Substitution	09_in	Splice site	-	unknown	RB1_01574	germline	bilateral rb	germline	blood	DNA	-	familial	-	1	-	-
?/?	g.61731_61732del	c.863_864del	Deletion	09_ex	-	-	unknown	RB1_01679	germline	unilateral rb	germline	blood	DNA	-	isolated	not reported - Diana Rushlow, Gallie:Toronto	1	-	-
?/+	g.61748_61763dup	c.880_895dup	insertion	09_ex	-	p.(Phe299*)	frameshift	RB1_00068	unknown	bilateral rb	germline	blood	DNA	not reported	-	Blanquet et al., 1995	1	published	-
?/?	g.61749delA	c.884delA	Deletion	09_ex	-	-	frameshift	RB1_01612	germline	bilateral rb	germline	blood	DNA	-	isolated	not reported - Diana Rushlow, Gallie:Toronto	1	published	-
?/+	g.61750_61753del	c.885_888del	deletion	09_ex	-	p.(Asn295Lysfs*5)	frameshift	RB1_00534	unknown	bilateral rb	germline	blood	DNA	-	familial	Alonso et al. (2001) Hum Mutat 17(5): 412-22.	1	published	-
?/+	g.61756del	c.888del	deletion	09_ex	-	p.Phe296Leufs*5	frameshift	RB1_00499	unknown	bilateral rb	germline	blood	DNA	-	-	Houdayer et al. (2004) Hum Mutat 23(2): 193-202.	1	published	-
?/?	g.61757del	c.889del	Deletion	09_ex	-	p.Ile297Tyrfs*4	frameshift	RB1_01579	germline	bilateral rb	germline	blood	DNA	-	isolated	-	1	unpublished	-
?/+	g.61761del	c.893del	deletion	09_ex	-	p.Pro298Leufs*3	frameshift	RB1_00776	unknown	bilateral rb	germline	blood	DNA	-	isolated	Nichols et al. (2005) Hum Mutat 25(6): 566-74.	1	published	-
?/+	g.61761del	c.893del	deletion	09_ex	-	p.Pro298Leufs*3	frameshift	RB1_00776	unknown	bilateral rb	germline	blood	DNA	-	isolated	Nichols et al. (2005) Hum Mutat 25(6): 566-74.	1	published	-
?/+	g.61770dup	c.902dup	insertion	09_ex	-	p.Asn301Lysfs*9	frameshift	RB1_00985	germline	bilateral rb	germline	nd	DNA	-	isolated	Lohmann - Essen	1	unpublished	-
?/?	g.61773delC	c.905delC	Deletion	09_ex	-	-	unknown	RB1_01613	germline	bilateral rb	germline	blood	DNA	-	isolated	not reported - Diana Rushlow, Gallie:Toronto	1	unpublished	-
+/?	-	c.907_908del	Deletion	09_ex	-	p.Leu303Trpfs*6	frameshift	RB1_01972	germline	retinoblastoma	germline	blood	DNA	unknown	isolated	Dommering et al. 2014, Germany:Essen	1	published	-
?/?	g.61776T>A	c.908T>A	substitution	09_ex	-	p.Leu303His	missense	RB1_00705	-	bilateral rb	germline	blood	DNA	-	isolated	Babenko et al. (2002) Mol Biol (Mosk). 36(4):623-9.	1	published	-
?/+	g.61777del	c.909del	deletion	09_ex	-	p.Gly304Aspfs*3	frameshift	RB1_00069	unknown	bilateral rb	germline	blood	DNA	-	isolated	Lohmann et al., 1994	1	published	-
?/?	g.61778G>T	c.910G>T	Substitution	09_ex	-	p.Gly304X	unknown	RB1_01614	germline	bilateral rb	germline	blood	DNA	-	isolated	not reported - Diana Rushlow, Gallie:Toronto	1	unpublished	-
?/?	g.61784_61790del	c.916_922del	Deletion	09_ex	-	p.(Val306Leufs*24)	frameshift	RB1_02058	germline	bilateral rb	germline	blood	DNA	unknown	isolated	Houdayer - Paris	1	unpublished	-
?/?	g.61788C>T	c.920C>T	substitution	09_ex	-	p.Thr307Ile	missense	RB1_00395	-	unilateral rb	germline	blood	DNA	-	familial lp	-	1	published	-
?/?	g.61788C>T	c.920C>T	substitution	09_ex	-	p.Thr307Ile	missense	RB1_00395	-	unilateral rb	germline	blood	DNA	-	isolated	Parsam et al. (2009) J Genet. 2009 Dec;88(4):517-27.	1	published	-
?/?	g.61788_89delinsTGGACT	c.920_921delinsTGGACT	complex	09_ex	-	p.Thr307Metfs*4	unknown	RB1_01273	unknown	unilateral rb	germline	blood	DNA	-	isolated	Alonso et al. (2005) Hum Mutat 25: 99	1	published	-
?/?	g.61797G>A	c.929G>A	substitution	09_ex	-	p.Gly310Glu	missense variant	RB1_00070	-	unilateral rb	germline	blood	DNA	-	isolated	Nichols et al. (2005) Hum Mutat 25(6): 566-74.	1	published	-
?/+	g.61799del	c.931del	deletion	09_ex	-	p.Leu311Phefs*21	frameshift	RB1_01219	unknown	unilateral rb	germline	blood	DNA	-	isolated	Alonso et al. (2005) Hum Mutat 25: 99	1	published	-
?/?	g.61806A>G	c.938A>G	substitution	09_ex	-	p.Glu313Gly/splice	missense-splice	RB1_00500	-	bilateral rb	germline	blood	DNA	-	-	Houdayer et al. (2004) Hum Mutat 23(2): 193-202.	1	published	-
?/?	g.61807G>A	c.939G>A	substitution	09_ex	-	del:e9/p.Glu313Asp	missense-splice	RB1_00377	-	bilateral rb	germline	blood	DNA	-	-	Houdayer et al. (2004) Hum Mutat 23(2): 193-202.	1	published	-
?/?	g.61807G>A	c.939G>A	substitution	09_ex	-	del:e9/p.Glu313Asp	missense-splice	RB1_00377	-	bilateral rb	germline	blood	DNA	-	-	Zhang et al. (2008) Hum Mutat 29: 475	1	published	-
?/?	g.61807G>T	c.939G>T	substitution	09_ex	-	p.Glu313Asp/splice	splice	RB1_01243	-	rb	germline	blood	DNA	-	-	Houdayer et al. (2008) Hum Mutat 29: 975	1	published	-
?/?	g.61811A>G	c.939+4A>G	substitution	09_in	altered splicing	-	splice	RB1_01257	-	rb	germline	blood	DNA	-	-	Houdayer et al. (2008) Hum Mutat 29: 975	1	published	-
+/?	-	c.940-2A>C	Substitution	09_in	-	-	splice	RB1_01973	germline	retinoblastoma	germline	blood	DNA	unknown	isolated	Dommering et al. 2014, Germany:Essen	1	published	A>T, A>G reported in LOVD. No RNA available Predicted: alters the acceptor splice site of intron 9, leading to a skip of exon 10.
?/?	g.64328A>G	c.940-2A>G	substitution	09_in	altered splicing	-	splice	RB1_00312	-	bilateral rb	germline	blood	DNA	-	-	Zhang et al. (2008) Hum Mutat 29: 475	1	published	-
?/?	g.64329G>C	c.940-1G>C	substitution	09_in	altered splicing	-	splice	RB1_00195	-	bilateral rb	germline	blood	DNA	-	isolated	Lohmann et al., 1996	1	published	-
?/?	g.64329G>C	c.940-1G>C	substitution	09_in	altered splicing	-	splice	RB1_00195	-	bilateral rb	germline	blood	DNA	-	-	Houdayer et al. (2004) Hum Mutat 23(2): 193-202.	1	published	-
?/?	g.64329G>T	c.940-1G>T	substitution	09_in	altered splicing	-	splice	RB1_00223	-	bilateral rb	germline	blood	DNA	hemi/homozygous	familial	Lohmann - Essen	1	unpublished	-
?/+	g.64342del	c.952del	deletion	10_ex	-	p.Ser318Leufs*14	frameshift	RB1_00735	germline	bilateral rb	germline	nd	DNA	-	isolated	Lohmann - Essen	1	unpublished	-
?/+	g.64344del	c.954del	deletion	10_ex	-	p.(Lys319Asnfs*13)	frameshift	RB1_00224	germline	bilateral rb	germline	nd	DNA	-	familial	Lohmann - Essen	1	unpublished	-
?/+	g.64348C>T	c.958C>T	substitution	10_ex	-	p.Arg320X	nonsense	RB1_00072	-	rb	germline	blood	DNA	not reported	familial	Liu et al., 1995	1	published	-
?/+	g.64348C>T	c.958C>T	substitution	10_ex	-	p.Arg320X	nonsense	RB1_00072	-	unilateral rb	germline	blood	DNA	-	isolated	Lohmann et al., 1997	1	published	-
?/+	g.64348C>T	c.958C>T	substitution	10_ex	-	p.Arg320X	nonsense	RB1_00072	-	bilateral rb	germline	blood	DNA	-	isolated	Lohmann et al., 1996	1	published	-
?/+	g.64348C>T	c.958C>T	substitution	10_ex	-	p.Arg320X	nonsense	RB1_00072	-	rb	germline	blood	DNA	-	familial	Lohmann et al., 1996	1	published	-
?/+	g.64348C>T	c.958C>T	substitution	10_ex	-	p.Arg320X	nonsense	RB1_00072	-	bilateral rb	germline	blood	DNA	-	isolated	Lohmann et al., 1996	1	published	-
?/+	g.64348C>T	c.958C>T	substitution	10_ex	-	p.Arg320X	nonsense	RB1_00072	-	bilateral rb	germline	blood	DNA	-	isolated	Lohmann et al., 1996	1	published	-
?/+	g.64348C>T	c.958C>T	substitution	10_ex	-	p.Arg320X	nonsense	RB1_00072	-	bilateral rb	germline inherited	blood	DNA	-	familial	Yilmaz et al., 1998	1	published	-
?/+	g.64348C>T	c.958C>T	substitution	10_ex	-	p.Arg320X	nonsense	RB1_00072	-	bilateral rb	germline	blood	DNA	-	isolated	Choy et al. (2002) Hum Mutat 20(5): 408.	1	published	-
?/+	g.64348C>T	c.958C>T	substitution	10_ex	-	p.Arg320X	nonsense	RB1_00072	-	bilateral rb	germline	blood	DNA	-	isolated	Choy et al. (2002) Hum Mutat 20(5): 408.	1	published	-
?/+	g.64348C>T	c.958C>T	substitution	10_ex	-	p.Arg320X	nonsense	RB1_00072	-	bilateral rb	germline	blood	DNA	-	isolated	Alonso et al. (2001) Hum Mutat 17(5): 412-22.	1	published	-
?/+	g.64348C>T	c.958C>T	substitution	10_ex	-	p.Arg320X	nonsense	RB1_00072	-	bilateral rb	germline	blood	DNA	-	-	Houdayer et al. (2004) Hum Mutat 23(2): 193-202.	1	published	-
?/+	g.64348C>T	c.958C>T	substitution	10_ex	-	p.Arg320X	nonsense	RB1_00072	-	bilateral rb	germline	blood	DNA	-	-	Houdayer et al. (2004) Hum Mutat 23(2): 193-202.	1	published	-
?/+	g.64348C>T	c.958C>T	substitution	10_ex	-	p.Arg320X	nonsense	RB1_00072	-	bilateral rb	germline	blood	DNA	-	-	Houdayer et al. (2004) Hum Mutat 23(2): 193-202.	1	published	-
?/+	g.64348C>T	c.958C>T	substitution	10_ex	-	p.Arg320X	nonsense	RB1_00072	-	bilateral rb	germline	blood	DNA	-	-	Houdayer et al. (2004) Hum Mutat 23(2): 193-202.	1	published	-
?/+	g.64348C>T	c.958C>T	substitution	10_ex	-	p.Arg320X	nonsense	RB1_00072	-	bilateral rb	germline	blood	DNA	-	-	Houdayer et al. (2004) Hum Mutat 23(2): 193-202.	1	published	-
?/+	g.64348C>T	c.958C>T	substitution	10_ex	-	p.Arg320X	nonsense	RB1_00072	-	bilateral rb	germline	blood	DNA	-	-	Houdayer et al. (2004) Hum Mutat 23(2): 193-202.	1	published	-
?/+	g.64348C>T	c.958C>T	substitution	10_ex	-	p.Arg320X	nonsense	RB1_00072	-	bilateral rb	germline	blood	DNA	-	isolated	-	1	published	-
?/+	g.64348C>T	c.958C>T	substitution	10_ex	-	p.Arg320X	nonsense	RB1_00072	-	bilateral rb	germline	blood	DNA	-	isolated	Alonso et al. (2005) Hum Mutat 25: 99	1	published	-
?/+	g.64348C>T	c.958C>T	substitution	10_ex	-	p.Arg320X	nonsense	RB1_00072	-	bilateral rb	germline	blood	DNA	-	familial	Alonso et al. (2005) Hum Mutat 25: 99	1	published	-
?/+	g.64348C>T	c.958C>T	substitution	10_ex	-	p.Arg320X	nonsense	RB1_00072	-	bilateral rb	germline	blood	DNA	-	isolated	Alonso et al. (2005) Hum Mutat 25: 99	1	published	-
?/+	g.64348C>T	c.958C>T	substitution	10_ex	-	p.Arg320X	nonsense	RB1_00072	-	bilateral rb	germline	blood	DNA	-	isolated	Alonso et al. (2005) Hum Mutat 25: 99	1	published	-
?/+	g.64348C>T	c.958C>T	substitution	10_ex	-	p.Arg320X	nonsense	RB1_00072	-	bilateral rb	germline	blood	DNA	-	isolated	Alonso et al. (2005) Hum Mutat 25: 99	1	published	-
?/+	g.64348C>T	c.958C>T	substitution	10_ex	-	p.Arg320X	nonsense	RB1_00072	-	bilateral rb	germline	blood	DNA	-	familial	Taylor et al. (2007) Hum Mutat 28: 284	1	published	-
?/+	g.64348C>T	c.958C>T	substitution	10_ex	-	p.Arg320X	nonsense	RB1_00072	-	bilateral rb	germline	blood	DNA	-	isolated	Abouzeid et al. (2007) Mol Vis 13: 1740	1	published	-
?/+	g.64348C>T	c.958C>T	substitution	10_ex	-	p.Arg320X	nonsense	RB1_00072	-	bilateral rb	germline	blood	DNA	-	isolated	Abouzeid et al. (2007) Mol Vis 13: 1740	1	published	-
?/+	g.64348C>T	c.958C>T	substitution	10_ex	-	p.Arg320X	nonsense	RB1_00072	-	bilateral rb	germline	blood	DNA	-	isolated	-	1	published	-
?/+	g.64348C>T	c.958C>T	substitution	10_ex	-	p.Arg320X	nonsense	RB1_00072	-	unilateral rb	germline	blood	DNA	-	isolated	-	1	published	-
?/+	g.64348C>T	c.958C>T	substitution	10_ex	-	p.Arg320X	nonsense	RB1_00072	-	bilateral rb	germline	blood	DNA	-	isolated	-	1	published	-
?/?	g.64348C>T	c.958C>T	substitution	10_ex	-	p.Arg320X	nonsense	RB1_00072	germline	bilateral rb	germline	blood	DNA	-	isolated	-	1	unpublished	-
?/?	g.64348del	c.958del	Deletion	10_ex	-	p.(Arg320Aspfs*12)	frameshift	RB1_02059	germline	bilateral rb	germline	blood	DNA	unknown	isolated	Houdayer - Paris	1	unpublished	-
?/+	g.64353C>A	c.963C>A	substitution	10_ex	-	p.Tyr321X	nonsense	RB1_00659	-	bilateral rb	germline	blood	DNA	-	isolated	Alonso et al. (2005) Hum Mutat 25: 99	1	published	-
?/+	g.64354G>T	c.964G>T	substitution	10_ex	-	p.Glu322X	nonsense	RB1_00357	-	bilateral rb	germline	blood	DNA	-	isolated	Lohmann et al., 1996	1	published	-
?/+	g.64354G>T	c.964G>T	substitution	10_ex	-	p.Glu322X	nonsense	RB1_00357	-	rb	germline	blood	DNA	-	familial	Taylor et al. (2007) Hum Mutat 28: 284	1	published	-
?/+	g.64357G>T	c.967G>T	substitution	10_ex	-	p.Glu323X	nonsense	RB1_00074	-	bilateral rb	germline	blood	DNA	-	isolated	Alonso et al. (2005) Hum Mutat 25: 99	1	published	-
?/+	g.64363del	c.973del	deletion	10_ex	-	p.Tyr325Ilefs*7	frameshift	RB1_00371	germline	bilateral rb	germline	nd	DNA	heterozygous	isolated	Lohmann - Essen	1	unpublished	-
?/+	g.64368del	c.978del	deletion	10_ex	-	-	frameshift	RB1_00498	-	bilateral rb	germline	blood	DNA	-	-	Houdayer et al. (2004) Hum Mutat 23(2): 193-202.	1	published	-
?/?	g.64384del	c.994del + c.1147dup	deletion	10_ex	-	p.Asp332Metfs*17	frameshift	RB1_00368	germline	bilateral rb	germline	tumor	DNA	heterozygous	isolated	Germany:Essen	1	-	new germline mutation
?/?	g.64390del	c.1000del	Deletion	10_ex	-	p.(Arg334Aspfs*15)	frameshift	RB1_02060	germline	bilateral rb	germline	blood	DNA	unknown	isolated	Houdayer - Paris	1	unpublished	-
?/+	g.64395del	c.1005del	deletion	10_ex	-	p.Leu335Phefs*14	frameshift	RB1_00365	germline	bilateral rb	germline	nd	DNA	hemi/homozygous	isolated	Lohmann - Essen	1	unpublished	-
?/?	g.64400delT	c.1010delT	Deletion	10_ex	-	-	frameshift	RB1_01618	germline	bilateral rb	germline	blood	DNA	-	unknown	not reported - Diana Rushlow, Gallie:Toronto	1	unpublished	Fam history possibly positive
?/?	g.64402del	c.1012del	deletion	10_ex	-	-	-	RB1_01220	-	bilateral rb	germline	blood	DNA	-	isolated	Najera et al. (2001) Med Clin (Barc) 116: 365	1	published	-
?/+	g.64407del	c.1017del	deletion	10_ex	-	p.His339Glnfs*10	frameshift	RB1_01378	unknown	bilateral retinoma	germline	blood	DNA	-	familial	Abouzeid et al. (2009), Mol Vis.;15:771-7	1	published	-
?/?	g.64411A>T	c.1021A>T	Substitution	10_ex	-	p.Lys341X	nonsense	RB1_01617	germline	bilateral rb	germline	blood	DNA	-	unknown	not reported - Diana Rushlow, Gallie:Toronto	1	unpublished	-
?/+	g.64414del	c.1024del	deletion	10_ex	-	p.Thr342Leufs*7	frameshift	RB1_00497	unknown	bilateral rb	germline	blood	DNA	-	-	Houdayer et al. (2004) Hum Mutat 23(2): 193-202.	1	published	-
?/+	g.64414del	c.1024del	deletion	10_ex	-	p.Thr342Leufs*7	frameshift	RB1_00497	unknown	rb	germline	blood	DNA	-	familial	Taylor et al. (2007) Hum Mutat 28: 284	1	published	-
?/+	g.64417_64418del	c.1027_1028del	deletion	10_ex	-	p.(Leu343Serfs*3)	frameshift	RB1_00754	unknown	bilateral rb	germline	blood	DNA	-	familial	-	1	published	-
?/+	g.64420C>T	c.1030C>T	substitution	10_ex	-	p.Gln344X	nonsense	RB1_00222	-	bilateral rb	germline	blood	DNA	-	-	Houdayer et al. (2004) Hum Mutat 23(2): 193-202.	1	published	-
?/+	g.64420C>T	c.1030C>T	substitution	10_ex	-	p.Gln344X	nonsense	RB1_00222	-	bilateral rb	germline	blood	DNA	-	isolated	Nichols et al. (2005) Hum Mutat 25(6): 566-74.	1	published	-
?/?	g.64420C>T	c.1030C>T	substitution	10_ex	-	p.Gln344X	nonsense	RB1_00222	-	bilateral rb	germline	blood	DNA	unknown	isolated	Germany:Essen	1	unpublished	-
?/?	g.64429_64442del	c.1039_1049+3del	deletion	10_ex	altered splicing	-	splice	RB1_00076	-	bilateral rb	germline	blood	DNA	not reported	-	Cowell et al., 1994	1	published	-
?/?	g.64429_64442del	c.1039_1049+3del	deletion	10_ex	altered splicing	-	splice	RB1_00076	-	rb	germline	blood	DNA	not reported	familial	Liu et al., 1995	1	published	-
?/?	g.64441del	c.1049del	deletion	10_in	altered splicing	-	splice	RB1_01221	-	rb	germline	blood	DNA	-	-	Houdayer et al. (2008) Hum Mutat 29: 975	1	published	-
?/?	g.64442A>G	c.1049+3A>G	substitution	10_in	altered splicing	-	splice	RB1_01258	-	bilateral rb	germline	blood	DNA	-	-	Zhang et al. (2008) HumMutat 29: 475	1	published	-
+/+	g.65361_65363delinsAA	c.1050-3_1050-1delinsAA	Other/Complex	10_in	-	-	unknown	RB1_01853	germline	bilateral rb	germline	blood	DNA	unknown	familial	Lohmann, Germany:Essen	1	unpublished	-
?/?	g.65363G>C	c.1050-1G>C	substitution	10_in	altered splicing	-	splice	RB1_00442	germline	bilateral rb	germline	blood	DNA	unknown	isolated	Renieri- Siena	1	unpublished	-
+/?	-	c.1050-1G>A	Substitution	11	r.1216_1228del	p.Ser350Argfs*13	frameshift	RB1_02103	germline	unilateral rb	germline	peripheral blood	RNA	-	isolated	Australia:Adelaide	1	unpublished	-
?/+	g.65374C>T	c.1060C>T	substitution	11_ex	-	p.Gln354X	nonsense	RB1_00077	-	bilateral rb	germline	blood	DNA	-	isolated	Lohmann et al., 1996	1	published	-
?/+	g.65374_65375del	c.1060_1061del	deletion	11_ex	-	p.(Gln354Glufs*7)	frameshift	RB1_01315	unknown	bilateral rb	germline	blood	DNA	-	not reported	Alonso et al. (2005) Hum Mutat 25: 99	1	published	-
?/+	g.65386C>T	c.1072C>T	substitution	11_ex	-	p.Arg358X	nonsense	RB1_00008	-	unilateral rb	germline	blood	DNA	not reported	-	Blanquet et al., 1995	1	published	-
?/+	g.65386C>T	c.1072C>T	substitution	11_ex	-	p.Arg358X	nonsense	RB1_00008	-	bilateral rb	germline	blood	DNA	not reported	isolated	Liu et al., 1995	1	published	-
?/+	g.65386C>T	c.1072C>T	substitution	11_ex	-	p.Arg358X	nonsense	RB1_00008	-	bilateral rb	germline inherited	blood	DNA	-	familial	Lohmann et al., 1996	1	published	-
?/+	g.65386C>T	c.1072C>T	substitution	11_ex	-	p.Arg358X	nonsense	RB1_00008	-	rb	germline	blood	DNA	-	familial	Lohmann et al., 1996	1	published	-
?/+	g.65386C>T	c.1072C>T	substitution	11_ex	-	p.Arg358X	nonsense	RB1_00008	-	bilateral rb	germline inherited	blood	DNA	-	familial	Lohmann et al., 1996	1	published	-
?/+	g.65386C>T	c.1072C>T	substitution	11_ex	-	p.Arg358X	nonsense	RB1_00008	-	rb	germline	blood	DNA	-	familial	Lohmann et al., 1996	1	published	-
?/+	g.65386C>T	c.1072C>T	substitution	11_ex	-	p.Arg358X	nonsense	RB1_00008	-	bilateral rb	germline	blood	DNA	-	isolated	Yilmaz et al., 1998	1	published	-
?/+	g.65386C>T	c.1072C>T	substitution	11_ex	-	p.Arg358X	nonsense	RB1_00008	-	unilateral rb	germline	blood	DNA	not reported	isolated	Zajaczek et al., 1998	1	published	-
?/+	g.65386C>T	c.1072C>T	substitution	11_ex	-	p.Arg358X	nonsense	RB1_00008	-	unilateral rb	germline	blood	DNA	-	-	Choy et al. (2002) Hum Mutat 20(5): 408.	1	published	-
?/+	g.65386C>T	c.1072C>T	substitution	11_ex	-	p.Arg358X	nonsense	RB1_00008	-	bilateral rb	germline	blood	DNA	-	isolated	Alonso et al. (2001) Hum Mutat 17(5): 412-22.	1	published	-
?/+	g.65386C>T	c.1072C>T	substitution	11_ex	-	p.Arg358X	nonsense	RB1_00008	-	rb	germline	blood	DNA	-	-	Tsai et al. (2004) Arch Ophthalmol 122:239	1	published	-
?/+	g.65386C>T	c.1072C>T	substitution	11_ex	-	p.Arg358X	nonsense	RB1_00008	-	bilateral rb	germline	blood	DNA	-	isolated	Zajaczek et al. (1999) Eur J Cancer 35(13):1824	1	published	-
?/+	g.65386C>T	c.1072C>T	substitution	11_ex	-	p.Arg358X	nonsense	RB1_00008	-	bilateral rb	germline	blood	DNA	-	familial	Dalamon et al. (2004)JBiochem Mol Biol37: 246	1	published	-
?/+	g.65386C>T	c.1072C>T	substitution	11_ex	-	p.Arg358X	nonsense	RB1_00008	-	bilateral rb	germline	blood	DNA	-	isolated	Alonso et al. (2005) Hum Mutat 25: 99	1	published	-
?/+	g.65386C>T	c.1072C>T	substitution	11_ex	-	p.Arg358X	nonsense	RB1_00008	-	bilateral rb	germline	blood	DNA	-	familial	Abouzeid et al. (2007) Mol Vis 13: 1740	1	published	-
?/+	g.65386C>T	c.1072C>T	substitution	11_ex	-	p.Arg358X	nonsense	RB1_00008	-	bilateral retinoma	germline	blood	DNA	-	familial	Abouzeid et al. (2009), Mol Vis.;15:771-7	1	published	-
?/+	g.65386C>T	c.1072C>T	substitution	11_ex	-	p.Arg358X	nonsense	RB1_00008	-	unilateral rb/retinoma	germline	blood	DNA	-	familial	Abouzeid et al. (2009), Mol Vis.;15:771-7	1	published	-
?/+	g.65386C>T	c.1072C>T	substitution	11_ex	-	p.Arg358X	nonsense	RB1_00008	-	bilateral retinoma	germline	blood	DNA	-	familial	Abouzeid et al. (2009), Mol Vis.;15:771-7	1	published	-
?/?	g.65392del	c.1078del	deletion	11_ex	-	p.Ser360Valfs*7	unknown	RB1_01222	unknown	bilateral rb	germline	blood	DNA	-	isolated	Sampieri et al. (2006) J Hum Genet 51: 209	1	published	-
+/?	-	c.1078_1082dup	Duplication	11_ex	-	p.Asn361Lysfs*8	frameshift	RB1_01974	germline	retinoblastoma	germline	blood	DNA	unknown	isolated	Dommering et al. 2014, Germany:Essen	1	published	-
?/+	g.65397_65399delinsGAGG	c.1083_1085delinsGAGG	complex	11_ex	-	p.Asn361Lysfs*3	frameshift	RB1_00078	unknown	bilateral rb	germline	blood	DNA	-	isolated	Lohmann et al., 1994	1	published	-
-?/-?	g.65405A>C	c.1091A>C + c.2489G>T	Substitution	11_ex	-	p.(Glu364Ala)	missense	RB1_02056	germline	bilateral rb	germline	blood	DNA	heterozygous	isolated	Lohmann, Germany:Essen	1	unpublished	-
?/+	g.65409	c.1095ins	insertion	11_ex	-	383X	frameshift	RB1_00706	-	bilateral rb	germline	blood	DNA	-	isolated	Babenko et al. (2002) Mol Biol (Mosk). 36(4):623-9.	1	published	-
?/+	g.65410del	c.1096del	deletion	11_ex	-	p.(Val366*)	frameshift	RB1_00079	unknown	bilateral rb	germline inherited	blood	DNA	-	familial	Lohmann et al., 1994	1	published	-
[truncated: 820 more rows]

## Sheet: Bilat (germline) n= 938
Path.	g-position	cDNA change	Type	Exon	RNA change	Protein	expected consequence type	DB-ID	originated_in	Phenotype	Mut. origin	Tissue	Template	tumor-genotype	family history	Reference	# Reported	Published	Remarks
[truncated: 938 more rows]

[truncated: 1 more sheets: Uni (germline) n =170]
